# Supplementary material for: Ecology and Biogenesis of Functional Amyloids in Pseudomonas
Source: J Mol Biol. 2018 Oct 12;430(20):3685–95. doi: 10.1016/j.jmb.2018.05.004 (PMC6173800; doi:10.1016/j.jmb.2018.05.004)
Supplement: Supplementary file 1 — Supplementary data 1 [file mmc1.xlsx]

## Sheet: Fap_homologs_all
	Id	Source	Fap	NucAcc	Start	Stop	Strand	Protein	Description	Organism	Genus	Species	Strain	Assembly
1	999339	RefSeq	FapD	NC_000908.2	491534	493516	-	WP_010869463.1	ABC transporter ATP-binding protein	Mycoplasma genitalium G37	Mycoplasma	genitalium	G-37	GCF_000027325.1
2	430629	RefSeq	FapD	NC_000911.1	3449928	3452129	+	WP_010874249.1	peptidase domain-containing ABC transporter	Synechocystis sp. PCC 6803	Synechocystis	NA	PCC 6803	GCF_000009725.1
3	923603	RefSeq	FapD	NC_000964.3	2267346	2269463	-	WP_003246186.1	SPBc2 prophage-derived sublancin-168-processing and transport ATP-binding protein SunT	Bacillus subtilis subsp. subtilis str. 168	Bacillus	subtilis	168	GCF_000009045.1
4	1354750	RefSeq	FapD	NC_001949.1	31143	33269	+	WP_010890645.1	peptidase domain-containing ABC transporter	Lactococcus lactis	Lactococcus	lactis	DPC3147	NA
5	727742	RefSeq	FapD	NC_001988.2	76370	78565	+	WP_010890758.1	peptidase domain-containing ABC transporter	Clostridium acetobutylicum ATCC 824	Clostridium	acetobutylicum	ATCC 824	GCF_000008765.1
6	583497	RefSeq	FapD	NC_002162.1	630813	632789	+	WP_006689049.1	bacteriocin ABC transporter ATP-binding protein	Ureaplasma parvum serovar 3 str. ATCC 700970	Ureaplasma	parvum	ATCC 700970	GCF_000006625.1
7	133027	RefSeq	FapD	NC_002163.1	72844	73443	+	WP_002851963.1	peptidase C39	Campylobacter jejuni subsp. jejuni NCTC 11168 = ATCC 700819	Campylobacter	jejuni	NCTC 11168	GCF_000009085.1
8	133027	RefSeq	FapD	NC_002163.1	72844	73443	+	YP_002343522.1	peptidase C39 family protein	Campylobacter jejuni subsp. jejuni NCTC 11168 = ATCC 700819	Campylobacter	jejuni	NCTC 11168	GCF_000009085.1
9	555503	RefSeq	FapD	NC_002488.3	1168402	1170525	+	WP_010893728.1	peptidase domain-containing ABC transporter	Xylella fastidiosa 9a5c	Xylella	fastidiosa	9a5c	GCF_000006725.1
10	718701	RefSeq	FapF	NC_002516.2	2136520	2137785	-	WP_003088309.1	hypothetical protein	Pseudomonas aeruginosa PAO1	Pseudomonas	aeruginosa	PAO1	GCF_000006765.1
11	1006451	RefSeq	FapD	NC_002516.2	1904995	1905756	+	WP_003098072.1	hypothetical protein	Pseudomonas aeruginosa PAO1	Pseudomonas	aeruginosa	PAO1	GCF_000006765.1
12	1269303	RefSeq	FapD	NC_002516.2	4634139	4636298	+	WP_003105688.1	peptidase domain-containing ABC transporter	Pseudomonas aeruginosa PAO1	Pseudomonas	aeruginosa	PAO1	GCF_000006765.1
13	391996	RefSeq	FapA	NC_002516.2	2140999	2141487	-	WP_003113478.1	hypothetical protein	Pseudomonas aeruginosa PAO1	Pseudomonas	aeruginosa	PAO1	GCF_000006765.1
14	192064	RefSeq	FapBC	NC_002516.2	2140433	2141002	-	WP_003113479.1	hypothetical protein	Pseudomonas aeruginosa PAO1	Pseudomonas	aeruginosa	PAO1	GCF_000006765.1
15	304801	RefSeq	FapD	NC_002516.2	2138612	2139292	-	WP_003113481.1	hypothetical protein	Pseudomonas aeruginosa PAO1	Pseudomonas	aeruginosa	PAO1	GCF_000006765.1
16	15756	RefSeq	FapF	NC_002516.2	1905797	1906822	+	WP_003120313.1	transporter	Pseudomonas aeruginosa PAO1	Pseudomonas	aeruginosa	PAO1	GCF_000006765.1
17	745623	RefSeq	FapE	NC_002516.2	2137846	2138598	-	WP_010895591.1	hypothetical protein	Pseudomonas aeruginosa PAO1	Pseudomonas	aeruginosa	PAO1	GCF_000006765.1
18	895099	RefSeq	FapD	NC_002570.2	476922	479096	-	WP_010896629.1	peptidase domain-containing ABC transporter	Bacillus halodurans C-125	Bacillus	halodurans	C-125	GCF_000011145.1
19	161563	RefSeq	FapD	NC_002662.1	82576	84723	+	WP_010905094.1	bacteriocin ABC transporter ATP-binding protein/permease	Lactococcus lactis subsp. lactis Il1403	Lactococcus	lactis	IL1403	GCF_000006865.1
20	521185	RefSeq	FapD	NC_002696.2	749566	751746	+	WP_010918570.1	peptidase domain-containing ABC transporter	Caulobacter crescentus CB15	Caulobacter	crescentus	CB15	GCF_000006905.1
21	924476	RefSeq	FapD	NC_002771.1	441686	443728	+	WP_010925180.1	peptidase domain-containing ABC transporter	Mycoplasma pulmonis UAB CTIP	Mycoplasma	pulmonis	UAB CTIP	GCF_000195875.1
22	4060805	RefSeq	FapD	NC_002946.2	422808	423464	-	WP_003687878.1	peptidase	Neisseria gonorrhoeae FA 1090	Neisseria	gonorrhoeae	FA 1090	GCF_000006845.1
23	17208098	RefSeq	FapD	NC_002946.2	136509	137276	+	WP_003694777.1	peptidase	Neisseria gonorrhoeae FA 1090	Neisseria	gonorrhoeae	FA 1090	GCF_000006845.1
24	4060196	RefSeq	FapD	NC_002946.2	1849022	1849612	+	WP_003696417.1	peptidase	Neisseria gonorrhoeae FA 1090	Neisseria	gonorrhoeae	FA 1090	GCF_000006845.1
25	4060078	RefSeq	FapD	NC_002946.2	1357719	1358300	+	WP_010951257.1	peptidase	Neisseria gonorrhoeae FA 1090	Neisseria	gonorrhoeae	FA 1090	GCF_000006845.1
26	17208098	RefSeq	FapD	NC_002946.2	136509	137276	+	YP_009115478.1	peptidase	Neisseria gonorrhoeae FA 1090	Neisseria	gonorrhoeae	FA 1090	GCF_000006845.1
27	4060805	RefSeq	FapD	NC_002946.2	422808	423464	-	YP_207582.1	peptidase	Neisseria gonorrhoeae FA 1090	Neisseria	gonorrhoeae	FA 1090	GCF_000006845.1
28	4060078	RefSeq	FapD	NC_002946.2	1357719	1358300	+	YP_208455.1	peptidase	Neisseria gonorrhoeae FA 1090	Neisseria	gonorrhoeae	FA 1090	GCF_000006845.1
29	4060196	RefSeq	FapD	NC_002946.2	1849022	1849612	+	YP_208912.1	peptidase	Neisseria gonorrhoeae FA 1090	Neisseria	gonorrhoeae	FA 1090	GCF_000006845.1
30	559861	RefSeq	FapF	NC_002947.4	3255873	3257153	-	WP_010953759.1	hypothetical protein	Pseudomonas putida KT2440	Pseudomonas	putida	KT2440	GCF_000007565.2
31	283724	RefSeq	FapE	NC_002947.4	3257200	3257952	-	WP_010953760.1	hypothetical protein	Pseudomonas putida KT2440	Pseudomonas	putida	KT2440	GCF_000007565.2
32	210950	RefSeq	FapD	NC_002947.4	3257998	3258678	-	WP_010953761.1	peptidase C39	Pseudomonas putida KT2440	Pseudomonas	putida	KT2440	GCF_000007565.2
33	448485	RefSeq	FapBC	NC_002947.4	3260241	3260819	-	WP_010953763.1	hypothetical protein	Pseudomonas putida KT2440	Pseudomonas	putida	KT2440	GCF_000007565.2
34	448485	RefSeq	FapBC	NC_002947.4	3260241	3260819	-	WP_010953763.1	hypothetical protein	Pseudomonas putida KT2440	Pseudomonas	putida	KT2440	GCF_000007565.2
35	1192157	RefSeq	FapA	NC_002947.4	3260821	3261258	-	WP_010953764.1	hypothetical protein	Pseudomonas putida KT2440	Pseudomonas	putida	KT2440	GCF_000007565.2
36	2024184	RefSeq	FapD	NC_002967.9	479840	482005	+	WP_002681480.1	peptidase domain-containing ABC transporter	Treponema denticola ATCC 35405	Treponema	denticola	ATCC 35405	GCF_000008185.1
37	2025429	RefSeq	FapD	NC_002967.9	753602	755755	+	WP_002681955.1	peptidase domain-containing ABC transporter	Treponema denticola ATCC 35405	Treponema	denticola	ATCC 35405	GCF_000008185.1
38	2024138	RefSeq	FapD	NC_002967.9	2459260	2461539	-	WP_010957227.1	peptidase domain-containing ABC transporter	Treponema denticola ATCC 35405	Treponema	denticola	ATCC 35405	GCF_000008185.1
39	813173	RefSeq	FapD	NC_003028.3	510850	511437	-	WP_000205166.1	peptidase C39	Streptococcus pneumoniae TIGR4	Streptococcus	pneumoniae	TIGR4; ATCC BAA-334	GCF_000006885.1
40	514566	RefSeq	FapD	NC_003028.3	1855853	1857961	+	WP_000701298.1	peptidase domain-containing ABC transporter	Streptococcus pneumoniae TIGR4	Streptococcus	pneumoniae	TIGR4; ATCC BAA-334	GCF_000006885.1
41	514566	RefSeq	FapD	NC_003098.1	1737518	1739626	+	WP_000701298.1	peptidase domain-containing ABC transporter	Streptococcus pneumoniae R6	Streptococcus	pneumoniae	R6	GCF_000007045.1
42	572788	RefSeq	FapD	NC_003112.2	610252	610794	-	WP_002222865.1	peptidase C39	Neisseria meningitidis MC58	Neisseria	meningitidis	MC58	GCF_000008805.1
43	1066133	RefSeq	FapD	NC_003112.2	111409	111903	-	WP_009344947.1	peptidase C39	Neisseria meningitidis MC58	Neisseria	meningitidis	MC58	GCF_000008805.1
44	759651	RefSeq	FapD	NC_003112.2	880841	881497	-	WP_010980860.1	peptidase C39	Neisseria meningitidis MC58	Neisseria	meningitidis	MC58	GCF_000008805.1
45	1066133	RefSeq	FapD	NC_003116.1	156411	156905	+	WP_009344947.1	peptidase C39	Neisseria meningitidis Z2491	Neisseria	meningitidis	Z2491	GCF_000009105.1
46	1153464	RefSeq	FapD	NC_003116.1	1024473	1025129	-	WP_010981155.1	peptidase C39	Neisseria meningitidis Z2491	Neisseria	meningitidis	Z2491	GCF_000009105.1
47	18145505	RefSeq	FapD	NC_003116.1	757457	757912	-	WP_014580506.1	bacteriocin resistance protein	Neisseria meningitidis Z2491	Neisseria	meningitidis	Z2491	GCF_000009105.1
48	70381758	RefSeq	FapD	NC_003155.5	8928300	8930537	-	WP_037650870.1	NHLP family bacteriocin export ABC transporter peptidase/permease/ATPase subunit	Streptomyces avermitilis MA-4680 = NBRC 14893	Streptomyces	avermitilis	MA-4680	GCF_000009765.2
49	3662904	RefSeq	FapD	NC_003228.3	4502402	4504612	-	WP_005791796.1	peptidase domain-containing ABC transporter	Bacteroides fragilis NCTC 9343	Bacteroides	fragilis	NA	GCF_000025985.1
50	4095557	RefSeq	FapD	NC_003228.3	745937	748108	-	WP_005810559.1	peptidase domain-containing ABC transporter	Bacteroides fragilis NCTC 9343	Bacteroides	fragilis	NA	GCF_000025985.1
51	4095949	RefSeq	FapD	NC_003228.3	11752	13935	+	WP_005813997.1	peptidase domain-containing ABC transporter	Bacteroides fragilis NCTC 9343	Bacteroides	fragilis	NA	GCF_000025985.1
52	1236716	RefSeq	FapD	NC_003272.1	1415571	1417739	+	WP_010995374.1	peptidase domain-containing ABC transporter	Nostoc sp. PCC 7120	Nostoc	NA	PCC 7120	GCF_000009705.1
53	715707	RefSeq	FapD	NC_003272.1	2310609	2313644	+	WP_010996091.1	ABC transporter ATP-binding protein	Nostoc sp. PCC 7120	Nostoc	NA	PCC 7120	GCF_000009705.1
54	15741	RefSeq	FapD	NC_003272.1	3428064	3431198	+	WP_010996968.1	peptidase C39	Nostoc sp. PCC 7120	Nostoc	NA	PCC 7120	GCF_000009705.1
55	921939	RefSeq	FapD	NC_003272.1	6140780	6142930	+	WP_010999273.1	peptidase domain-containing ABC transporter	Nostoc sp. PCC 7120	Nostoc	NA	PCC 7120	GCF_000009705.1
56	77487275	RefSeq	FapD	NC_003272.1	2416819	2419041	-	WP_044521185.1	NHLP family bacteriocin export ABC transporter peptidase/permease/ATPase subunit	Nostoc sp. PCC 7120	Nostoc	NA	PCC 7120	GCF_000009705.1
57	1281394	RefSeq	FapD	NC_003276.1	9975	12119	+	WP_010999574.1	peptidase domain-containing ABC transporter	Nostoc sp. PCC 7120	Nostoc	NA	PCC7120	GCF_000009705.1
58	1034041	RefSeq	FapD	NC_003276.1	300777	302987	+	WP_010999847.1	NHLP family bacteriocin export ABC transporter peptidase/permease/ATPase subunit	Nostoc sp. PCC 7120	Nostoc	NA	PCC7120	GCF_000009705.1
59	354263	RefSeq	FapD	NC_003295.1	473214	473918	+	WP_011000406.1	peptidase C39	Ralstonia solanacearum GMI1000	Ralstonia	solanacearum	GMI1000	GCF_000009125.1
60	49111	RefSeq	FapF	NC_003295.1	474524	475864	-	WP_011000408.1	acetate kinase	Ralstonia solanacearum GMI1000	Ralstonia	solanacearum	GMI1000	GCF_000009125.1
61	521467	RefSeq	FapD	NC_003485.1	432074	434227	-	WP_011017463.1	peptide cleavage/export ABC transporter	Streptococcus pyogenes MGAS8232	Streptococcus	pyogenes	MGAS8232	GCF_000007285.1
62	981636	RefSeq	FapD	NC_003888.3	797720	799942	+	WP_011027333.1	NHLP family bacteriocin export ABC transporter peptidase/permease/ATPase subunit	Streptomyces coelicolor A3(2)	Streptomyces	coelicolor	NA	GCF_000203835.1
63	3127149	RefSeq	FapD	NC_003909.8	169056	171275	+	WP_000473021.1	peptidase domain-containing ABC transporter	Bacillus cereus ATCC 10987	Bacillus	cereus	ATCC 10987	GCF_000008005.1
64	4546848	RefSeq	FapF	NC_003910.7	3340815	3342104	+	WP_011043990.1	hypothetical protein	Colwellia psychrerythraea 34H	Colwellia	psychrerythraea	34H; BAA-681	GCF_000012325.1
65	4549570	RefSeq	FapD	NC_003910.7	3343260	3343955	-	WP_011043993.1	peptidase C39	Colwellia psychrerythraea 34H	Colwellia	psychrerythraea	34H; BAA-681	GCF_000012325.1
66	4009983	RefSeq	FapD	NC_003912.7	71852	72448	+	WP_002867895.1	peptidase C39	Campylobacter jejuni RM1221	Campylobacter	jejuni	RM1221	GCF_000011865.1
67	1001815	RefSeq	FapD	NC_004041.2	348114	350261	+	WP_004676279.1	peptidase domain-containing ABC transporter	Rhizobium etli CFN 42	Rhizobium	etli	CFN 42	GCF_000092045.1
68	24165068	RefSeq	FapA	NC_004129.6	3589219	3589665	+	WP_011061405.1	hypothetical protein	Pseudomonas protegens Pf-5	Pseudomonas	protegens	Pf-5	GCF_000012265.1
69	4402444	RefSeq	FapBC	NC_004129.6	3589667	3590245	+	WP_011061406.1	hypothetical protein	Pseudomonas protegens Pf-5	Pseudomonas	protegens	Pf-5	GCF_000012265.1
70	4402444	RefSeq	FapBC	NC_004129.6	3589667	3590245	+	WP_011061406.1	hypothetical protein	Pseudomonas protegens Pf-5	Pseudomonas	protegens	Pf-5	GCF_000012265.1
71	4495330	RefSeq	FapD	NC_004129.6	3591363	3592043	+	WP_011061408.1	peptidase C39	Pseudomonas protegens Pf-5	Pseudomonas	protegens	Pf-5	GCF_000012265.1
72	4399536	RefSeq	FapE	NC_004129.6	3592092	3592826	+	WP_011061409.1	hypothetical protein	Pseudomonas protegens Pf-5	Pseudomonas	protegens	Pf-5	GCF_000012265.1
73	4449639	RefSeq	FapF	NC_004129.6	3592881	3594176	+	WP_011061410.1	hypothetical protein	Pseudomonas protegens Pf-5	Pseudomonas	protegens	Pf-5	GCF_000012265.1
74	735249	RefSeq	FapD	NC_004349.1	38936	41113	-	WP_011074382.1	peptidase domain-containing ABC transporter	Shewanella oneidensis MR-1	Shewanella	oneidensis	MR-1	GCF_000146165.2
75	3434968	RefSeq	FapD	NC_004431.1	1180769	1182865	+	WP_001304614.1	peptidase domain-containing ABC transporter	Escherichia coli CFT073	Escherichia	coli	CFT073	GCF_000007445.1
76	983466	RefSeq	FapD	NC_004432.1	980991	983066	-	WP_011077570.1	ABC transporter ATP-binding protein	Mycoplasma penetrans HF-2	Mycoplasma	penetrans	HF-2	GCF_000011225.1
77	236740	RefSeq	FapD	NC_004556.1	594983	597106	+	WP_004090222.1	peptidase domain-containing ABC transporter	Xylella fastidiosa Temecula1	Xylella	fastidiosa	Temecula1	GCF_000007245.1
78	737589	RefSeq	FapD	NC_004567.2	376436	378586	+	WP_003641986.1	peptide cleavage/export ABC transporter	Lactobacillus plantarum WCFS1	Lactobacillus	plantarum	WCFS1	GCF_000203855.3
79	737589	RefSeq	FapD	NC_004567.2	376436	378586	+	YP_004888443.1	bacteriocin ABC-transporter, ATP-binding and permease protein PlnG	Lactobacillus plantarum WCFS1	Lactobacillus	plantarum	WCFS1	GCF_000203855.3
80	647453	RefSeq	FapD	NC_004663.1	5647015	5649240	+	WP_008759963.1	peptidase domain-containing ABC transporter	Bacteroides thetaiotaomicron VPI-5482	Bacteroides	thetaiotaomicron	VPI-5482	GCF_000011065.1
81	1638124	RefSeq	FapD	NC_004757.1	858145	858840	+	WP_011111401.1	peptidase C39	Nitrosomonas europaea ATCC 19718	Nitrosomonas	europaea	ATCC 19718	GCF_000009145.1
82	1588577	RefSeq	FapF	NC_004757.1	859388	860776	+	WP_011111403.1	hypothetical protein	Nitrosomonas europaea ATCC 19718	Nitrosomonas	europaea	ATCC 19718	GCF_000009145.1
83	77794	RefSeq	FapD	NC_004832.1	4482	6656	+	WP_002834569.1	pediocin PA-1 transport/processing ATP-binding protein PedD	Pediococcus acidilactici	Pediococcus	acidilactici	H	NA
84	1680558	RefSeq	FapD	NC_004917.1	182568	183254	-	WP_011115030.1	hypothetical protein	Helicobacter hepaticus ATCC 51449	Helicobacter	hepaticus	ATCC 51449	GCF_000007905.1
85	61410	RefSeq	FapD	NC_005010.1	1065	3158	+	WP_011117543.1	peptide cleavage/export ABC transporter	Enterococcus faecalis	Enterococcus	faecalis	BFE 1071	NA
86	1609980	RefSeq	FapD	NC_005070.1	1993707	1995929	+	WP_011128968.1	multidrug ABC transporter	Synechococcus sp. WH 8102	Synechococcus	NA	WH 8102	GCF_000195975.1
87	1454188	RefSeq	FapD	NC_005071.1	1055788	1058004	-	WP_011130351.1	peptidase C39	Prochlorococcus marinus str. MIT 9313	Prochlorococcus	marinus	MIT9313	GCF_000011485.1
88	1534172	RefSeq	FapD	NC_005071.1	2259198	2261411	+	WP_011131509.1	NHLP family bacteriocin export ABC transporter peptidase/permease/ATPase subunit	Prochlorococcus marinus str. MIT 9313	Prochlorococcus	marinus	MIT9313	GCF_000011485.1
89	1770750	RefSeq	FapD	NC_005085.1	77933	80116	-	WP_011133623.1	peptidase domain-containing ABC transporter	Chromobacterium violaceum ATCC 12472	Chromobacterium	violaceum	ATCC 12472	GCF_000007705.1
90	1770314	RefSeq	FapBC	NC_005085.1	709411	709995	+	WP_011134239.1	hypothetical protein	Chromobacterium violaceum ATCC 12472	Chromobacterium	violaceum	ATCC 12472	GCF_000007705.1
91	1771728	RefSeq	FapD	NC_005085.1	710931	711635	+	WP_011134241.1	peptidase C39	Chromobacterium violaceum ATCC 12472	Chromobacterium	violaceum	ATCC 12472	GCF_000007705.1
92	1768602	RefSeq	FapE	NC_005085.1	711688	712359	+	WP_011134242.1	hypothetical protein	Chromobacterium violaceum ATCC 12472	Chromobacterium	violaceum	ATCC 12472	GCF_000007705.1
93	1771449	RefSeq	FapF	NC_005085.1	713776	715059	-	WP_011134244.1	hypothetical protein	Chromobacterium violaceum ATCC 12472	Chromobacterium	violaceum	ATCC 12472	GCF_000007705.1
94	76470683	RefSeq	FapA	NC_005085.1	708963	709400	+	WP_043595394.1	hypothetical protein	Chromobacterium violaceum ATCC 12472	Chromobacterium	violaceum	ATCC 12472	GCF_000007705.1
95	76470685	RefSeq	FapBC	NC_005085.1	710288	710878	+	WP_043595396.1	hypothetical protein	Chromobacterium violaceum ATCC 12472	Chromobacterium	violaceum	ATCC 12472	GCF_000007705.1
96	1820178	RefSeq	FapD	NC_005126.1	981439	983532	-	WP_011145222.1	peptidase domain-containing ABC transporter	Photorhabdus luminescens subsp. laumondii TTO1	Photorhabdus	luminescens	TTO1	GCF_000196155.1
97	1829795	RefSeq	FapD	NC_005140.1	1832152	1834311	-	WP_011152860.1	peptidase domain-containing ABC transporter	Vibrio vulnificus YJ016	Vibrio	vulnificus	YJ016	GCF_000009745.1
98	1790037	RefSeq	FapD	NC_005245.1	2323	2919	+	WP_011154433.1	HmcC	Avibacterium paragallinarum	Avibacterium	paragallinarum	HP250; TW1	NA
99	35277629	RefSeq	FapF	NC_005966.1	662294	663454	+	WP_004922681.1	hypothetical protein	Acinetobacter sp. ADP1	Acinetobacter	NA	ADP1	GCF_000046845.1
100	3344481	RefSeq	FapD	NC_005966.1	661409	662242	+	WP_004922683.1	hypothetical protein	Acinetobacter sp. ADP1	Acinetobacter	NA	ADP1	GCF_000046845.1
101	3560090	RefSeq	FapD	NC_006055.1	302391	304217	+	WP_011183161.1	multidrug ABC transporter	Mesoplasma florum L1	Mesoplasma	florum	L1; ATCC 33453	GCF_000008305.1
102	3560090	RefSeq	FapD	NC_006055.1	302391	304217	+	YP_053505.1	multidrug ABC transporter	Mesoplasma florum L1	Mesoplasma	florum	L1; ATCC 33453	GCF_000008305.1
103	3642656	RefSeq	FapD	NC_006270.3	3944118	3946274	-	WP_003186373.1	peptidase domain-containing ABC transporter	Bacillus licheniformis DSM 13 = ATCC 14580	Bacillus	licheniformis	ATCC 14580; DSM 13	GCF_000011645.1
104	3642656	RefSeq	FapD	NC_006322.1	3943970	3946126	-	WP_003186373.1	peptidase domain-containing ABC transporter	Bacillus licheniformis DSM 13 = ATCC 14580	Bacillus	licheniformis	DSM 13	GCF_000008425.1
105	3662904	RefSeq	FapD	NC_006347.1	4616423	4618633	-	WP_005791796.1	peptidase domain-containing ABC transporter	Bacteroides fragilis YCH46	Bacteroides	fragilis	YCH46	GCF_000009925.1
106	3663214	RefSeq	FapD	NC_006347.1	13540	15723	+	WP_011201835.1	peptidase domain-containing ABC transporter	Bacteroides fragilis YCH46	Bacteroides	fragilis	YCH46	GCF_000009925.1
107	3663214	RefSeq	FapD	NC_006347.1	13540	15723	+	YP_097295.1	ABC transporter ATP-binding protein	Bacteroides fragilis YCH46	Bacteroides	fragilis	YCH46	GCF_000009925.1
108	3662904	RefSeq	FapD	NC_006347.1	4616423	4618633	-	YP_101315.1	ABC transporter ATP-binding protein	Bacteroides fragilis YCH46	Bacteroides	fragilis	YCH46	GCF_000009925.1
109	3670941	RefSeq	FapD	NC_006348.1	2907295	2909556	+	WP_004199993.1	peptidase domain-containing ABC transporter	Burkholderia mallei ATCC 23344	Burkholderia	mallei	ATCC 23344	GCF_000011705.1
110	3670941	RefSeq	FapD	NC_006348.1	2907295	2909556	+	YP_104335.1	toxin secretion ABC transporter ATP-binding protein	Burkholderia mallei ATCC 23344	Burkholderia	mallei	ATCC 23344	GCF_000011705.1
111	3669720	RefSeq	FapD	NC_006349.2	1027682	1029805	+	WP_004184575.1	peptidase domain-containing ABC transporter	Burkholderia mallei ATCC 23344	Burkholderia	mallei	ATCC 23344	GCF_000011705.1
112	3669720	RefSeq	FapD	NC_006349.2	1027682	1029805	+	YP_105673.1	ABC transporter permease	Burkholderia mallei ATCC 23344	Burkholderia	mallei	ATCC 23344	GCF_000011705.1
113	3656617	RefSeq	FapD	NC_006350.1	3691032	3693293	+	WP_004545619.1	peptidase domain-containing ABC transporter	Burkholderia pseudomallei K96243	Burkholderia	pseudomallei	K96243	GCF_000011545.1
114	3656617	RefSeq	FapD	NC_006350.1	3691032	3693293	+	YP_109688.1	colicin V-processing peptidase	Burkholderia pseudomallei K96243	Burkholderia	pseudomallei	K96243	GCF_000011545.1
115	3657950	RefSeq	FapD	NC_006351.1	1755323	1757467	-	WP_004548793.1	peptidase domain-containing ABC transporter	Burkholderia pseudomallei K96243	Burkholderia	pseudomallei	K96243	GCF_000011545.1
116	3657950	RefSeq	FapD	NC_006351.1	1755323	1757467	-	YP_111293.1	peptidase	Burkholderia pseudomallei K96243	Burkholderia	pseudomallei	K96243	GCF_000011545.1
117	3373334	RefSeq	FapD	NC_006370.1	252068	254203	+	WP_011217062.1	peptidase domain-containing ABC transporter	Photobacterium profundum SS9	Photobacterium	profundum	SS9	GCF_000196255.1
118	3370254	RefSeq	FapF	NC_006371.1	505963	506976	-	WP_011220517.1	hypothetical protein	Photobacterium profundum SS9	Photobacterium	profundum	SS9	GCF_000196255.1
119	3374550	RefSeq	FapD	NC_006371.1	509440	510114	+	WP_011220521.1	hypothetical protein	Photobacterium profundum SS9	Photobacterium	profundum	SS9	GCF_000196255.1
120	3896833	RefSeq	FapD	NC_006513.1	973904	976969	-	WP_011236754.1	peptidase C39	Aromatoleum aromaticum EbN1	Aromatoleum	aromaticum	EbN1	GCF_000025965.1
121	3899043	RefSeq	FapD	NC_006513.1	2767101	2767793	+	WP_011238457.1	peptidase C39	Aromatoleum aromaticum EbN1	Aromatoleum	aromaticum	EbN1	GCF_000025965.1
122	3899695	RefSeq	FapF	NC_006513.1	2768895	2770229	-	WP_011238459.1	acetate kinase	Aromatoleum aromaticum EbN1	Aromatoleum	aromaticum	EbN1	GCF_000025965.1
123	3966365	RefSeq	FapD	NC_006576.1	465245	467389	+	WP_011242728.1	peptidase domain-containing ABC transporter	Synechococcus elongatus PCC 6301	Synechococcus	elongatus	PCC 6301	GCF_000010065.1
124	4037099	RefSeq	FapD	NC_006814.3	1815919	1818081	-	WP_011254576.1	peptide cleavage/export ABC transporter	Lactobacillus acidophilus NCFM	Lactobacillus	acidophilus	NCFM	GCF_000011985.1
125	4037099	RefSeq	FapD	NC_006814.3	1815919	1818081	-	YP_194631.1	ABC transporter	Lactobacillus acidophilus NCFM	Lactobacillus	acidophilus	NCFM	GCF_000011985.1
126	74179415	RefSeq	FapD	NC_006908.1	441167	443185	-	WP_041362879.1	hypothetical protein	Mycoplasma mobile 163K	Mycoplasma	mobile	163K	GCF_000008365.1
127	4262691	RefSeq	FapD	NC_007086.1	2915685	2917901	-	WP_011269833.1	peptidase domain-containing ABC transporter	Xanthomonas campestris pv. campestris str. 8004	Xanthomonas	campestris	8004	GCF_000012105.1
128	4591096	RefSeq	FapD	NC_007295.1	189921	191960	-	WP_011283954.1	ABC transporter permease	Mycoplasma hyopneumoniae J	Mycoplasma	hyopneumoniae	J	GCF_000008205.1
129	4593646	RefSeq	FapD	NC_007332.1	197293	199332	-	WP_011290048.1	ABC transporter permease	Mycoplasma hyopneumoniae 7448	Mycoplasma	hyopneumoniae	7448	GCF_000008225.1
130	3292931	RefSeq	FapD	NC_007347.1	1014770	1017892	+	WP_011297113.1	peptidase C39	Ralstonia eutropha JMP134	Ralstonia	eutropha	JMP134	GCF_000203875.1
131	4613729	RefSeq	FapF	NC_007348.1	2179195	2180631	+	WP_011301502.1	acetate kinase	Ralstonia eutropha JMP134	Ralstonia	eutropha	JMP134	GCF_000203875.1
132	3744018	RefSeq	FapD	NC_007348.1	2177484	2178182	+	WP_041680324.1	peptidase C39	Ralstonia eutropha JMP134	Ralstonia	eutropha	JMP134	GCF_000203875.1
133	4327822	RefSeq	FapD	NC_007434.1	3949155	3951416	+	WP_004521963.1	peptidase domain-containing ABC transporter	Burkholderia pseudomallei 1710b	Burkholderia	pseudomallei	1710b	GCF_000012785.1
134	4771580	RefSeq	FapD	NC_007435.1	435981	438104	-	WP_004524224.1	peptidase domain-containing ABC transporter	Burkholderia pseudomallei 1710b	Burkholderia	pseudomallei	1710b	GCF_000012785.1
135	1485695	RefSeq	FapF	NC_007492.2	2971890	2973194	-	WP_011334008.1	transporter	Pseudomonas fluorescens Pf0-1	Pseudomonas	fluorescens	Pf0-1	GCF_000012445.1
136	1504384	RefSeq	FapD	NC_007492.2	2974030	2974710	-	WP_011334010.1	peptidase C39	Pseudomonas fluorescens Pf0-1	Pseudomonas	fluorescens	Pf0-1	GCF_000012445.1
137	1606718	RefSeq	FapBC	NC_007492.2	2974774	2975763	-	WP_011334011.1	hypothetical protein	Pseudomonas fluorescens Pf0-1	Pseudomonas	fluorescens	Pf0-1	GCF_000012445.1
138	1511603	RefSeq	FapA	NC_007492.2	2976405	2976854	-	WP_011334013.1	hypothetical protein	Pseudomonas fluorescens Pf0-1	Pseudomonas	fluorescens	Pf0-1	GCF_000012445.1
139	74287816	RefSeq	FapE	NC_007492.2	2973240	2973986	-	WP_041475261.1	hypothetical protein	Pseudomonas fluorescens Pf0-1	Pseudomonas	fluorescens	Pf0-1	GCF_000012445.1
140	4896271	RefSeq	FapD	NC_007508.1	1402463	1404619	+	WP_011346723.1	peptidase domain-containing ABC transporter	Xanthomonas campestris pv. vesicatoria str. 85-10	Xanthomonas	campestris	85-10	GCF_000009165.1
141	3327281	RefSeq	FapD	NC_007511.1	2103514	2105634	-	WP_011355440.1	peptidase domain-containing ABC transporter	Burkholderia lata	Burkholderia	lata	383	GCF_000012945.1
142	4906656	RefSeq	FapD	NC_007512.1	996332	998506	+	WP_011357612.1	NHLP family bacteriocin export ABC transporter peptidase/permease/ATPase subunit	Chlorobium luteolum DSM 273	Chlorobium	luteolum	DSM 273	GCF_000012485.1
143	4919723	RefSeq	FapD	NC_007516.1	2308560	2310707	+	WP_011365429.1	NHLP family bacteriocin export ABC transporter peptidase/permease/ATPase subunit	Synechococcus sp. CC9605	Synechococcus	NA	CC9605	GCF_000012625.1
144	3966365	RefSeq	FapD	NC_007604.1	1153415	1155559	-	WP_011242728.1	peptidase domain-containing ABC transporter	Synechococcus elongatus PCC 7942	Synechococcus	elongatus	PCC 7942	GCF_000012525.1
145	5071539	RefSeq	FapD	NC_007645.1	2218082	2218891	+	WP_011396064.1	peptidase C39	Hahella chejuensis KCTC 2396	Hahella	chejuensis	KCTC 2396	GCF_000012985.1
146	5182138	RefSeq	FapF	NC_007645.1	2218955	2219971	+	WP_011396065.1	hypothetical protein	Hahella chejuensis KCTC 2396	Hahella	chejuensis	KCTC 2396	GCF_000012985.1
147	5069592	RefSeq	FapD	NC_007645.1	6258298	6260517	-	WP_011399823.1	type I secretion system permease/ATPase	Hahella chejuensis KCTC 2396	Hahella	chejuensis	KCTC 2396	GCF_000012985.1
148	5078955	RefSeq	FapD	NC_007650.1	1324607	1326730	+	WP_009896660.1	peptidase domain-containing ABC transporter	Burkholderia thailandensis E264	Burkholderia	thailandensis	E264; ATCC 700388	GCF_000012365.1
149	18281257	RefSeq	FapD	NC_007651.1	3390173	3392428	+	WP_009888617.1	peptidase domain-containing ABC transporter	Burkholderia thailandensis E264	Burkholderia	thailandensis	E264; ATCC 700388	GCF_000012365.1
150	5066709	RefSeq	FapF	NC_007651.1	1056136	1057542	+	WP_009892388.1	hypothetical protein	Burkholderia thailandensis E264	Burkholderia	thailandensis	E264; ATCC 700388	GCF_000012365.1
151	14371425	RefSeq	FapE	NC_007651.1	1055296	1056048	+	WP_009892389.1	hypothetical protein	Burkholderia thailandensis E264	Burkholderia	thailandensis	E264; ATCC 700388	GCF_000012365.1
152	5069662	RefSeq	FapA	NC_007651.1	1051883	1052359	+	WP_009908651.1	hypothetical protein	Burkholderia thailandensis E264	Burkholderia	thailandensis	E264; ATCC 700388	GCF_000012365.1
153	5069278	RefSeq	FapBC	NC_007651.1	1052989	1054431	+	WP_011401908.1	hypothetical protein	Burkholderia thailandensis E264	Burkholderia	thailandensis	E264; ATCC 700388	GCF_000012365.1
154	149608445	RefSeq	FapD	NC_007651.1	1054519	1055205	+	WP_085952914.1	peptidase C39	Burkholderia thailandensis E264	Burkholderia	thailandensis	E264; ATCC 700388	GCF_000012365.1
155	4811300	RefSeq	FapD	NC_007675.1	156050	158164	+	WP_001183604.1	peptidase domain-containing ABC transporter	Escherichia coli	Escherichia	coli	A2363	NA
156	4811300	RefSeq	FapD	NC_007675.1	156050	158164	+	YP_444119.1	CvaB	Escherichia coli	Escherichia	coli	A2363	NA
157	5143822	RefSeq	FapD	NC_007705.1	1840583	1842697	+	WP_011408204.1	peptidase domain-containing ABC transporter	Xanthomonas oryzae pv. oryzae MAFF 311018	Xanthomonas	oryzae	MAFF 311018	GCF_000010025.1
158	5144022	RefSeq	FapD	NC_007705.1	3811339	3813498	-	WP_011409245.1	peptidase domain-containing ABC transporter	Xanthomonas oryzae pv. oryzae MAFF 311018	Xanthomonas	oryzae	MAFF 311018	GCF_000010025.1
159	5471306	RefSeq	FapD	NC_007907.1	182287	184470	+	WP_005814910.1	NHLP family bacteriocin export ABC transporter peptidase/permease/ATPase subunit	Desulfitobacterium hafniense Y51	Desulfitobacterium	hafniense	Y51	GCF_000010045.1
160	1308386	RefSeq	FapD	NC_007930.1	200809	202968	-	WP_011476660.1	peptide cleavage/export ABC transporter	Lactobacillus salivarius UCC118	Lactobacillus	salivarius	UCC118	GCF_000008925.1
161	1308386	RefSeq	FapD	NC_007930.1	200809	202968	-	YP_536797.1	AbpT bacteriocin export accessory protein	Lactobacillus salivarius UCC118	Lactobacillus	salivarius	UCC118	GCF_000008925.1
162	3468598	RefSeq	FapA	NC_007951.1	3755897	3756430	+	WP_011489438.1	hypothetical protein	Paraburkholderia xenovorans LB400	Paraburkholderia	xenovorans	LB400	GCF_000013645.1
163	5581089	RefSeq	FapD	NC_007951.1	3758587	3759300	+	WP_011489441.1	peptidase C39	Paraburkholderia xenovorans LB400	Paraburkholderia	xenovorans	LB400	GCF_000013645.1
164	1563609	RefSeq	FapE	NC_007951.1	3759308	3760135	+	WP_011489442.1	hypothetical protein	Paraburkholderia xenovorans LB400	Paraburkholderia	xenovorans	LB400	GCF_000013645.1
165	70923559	RefSeq	FapBC	NC_007951.1	3756472	3757074	+	WP_038458595.1	hypothetical protein	Paraburkholderia xenovorans LB400	Paraburkholderia	xenovorans	LB400	GCF_000013645.1
166	3466556	RefSeq	FapF	NC_007951.1	3760293	3761696	+	WP_085953593.1	hypothetical protein	Paraburkholderia xenovorans LB400	Paraburkholderia	xenovorans	LB400	GCF_000013645.1
167	1494524	RefSeq	FapD	NC_007952.1	2550308	2552425	-	WP_011492516.1	peptidase domain-containing ABC transporter	Paraburkholderia xenovorans LB400	Paraburkholderia	xenovorans	LB400	GCF_000013645.1
168	1543615	RefSeq	FapD	NC_007952.1	2849415	2852471	-	WP_011492754.1	peptidase C39	Paraburkholderia xenovorans LB400	Paraburkholderia	xenovorans	LB400	GCF_000013645.1
169	1578048	RefSeq	FapD	NC_007953.1	1199206	1201407	-	WP_011494255.1	peptidase domain-containing ABC transporter	Paraburkholderia xenovorans LB400	Paraburkholderia	xenovorans	LB400	GCF_000013645.1
170	4383472	RefSeq	FapD	NC_007954.1	544986	547073	-	WP_011494932.1	peptidase domain-containing ABC transporter	Shewanella denitrificans OS217	Shewanella	denitrificans	OS217	GCF_000013765.1
171	4383543	RefSeq	FapF	NC_007954.1	3550705	3551436	-	WP_011497390.1	hypothetical protein	Shewanella denitrificans OS217	Shewanella	denitrificans	OS217	GCF_000013765.1
172	4387950	RefSeq	FapE	NC_007954.1	3552075	3552788	-	WP_011497392.1	hypothetical protein	Shewanella denitrificans OS217	Shewanella	denitrificans	OS217	GCF_000013765.1
173	4380844	RefSeq	FapD	NC_007954.1	3552798	3553481	-	WP_011497393.1	peptidase C39	Shewanella denitrificans OS217	Shewanella	denitrificans	OS217	GCF_000013765.1
174	4391485	RefSeq	FapBC	NC_007954.1	3553535	3554602	-	WP_011497394.1	hypothetical protein	Shewanella denitrificans OS217	Shewanella	denitrificans	OS217	GCF_000013765.1
175	4391485	RefSeq	FapBC	NC_007954.1	3553535	3554602	-	WP_011497394.1	hypothetical protein	Shewanella denitrificans OS217	Shewanella	denitrificans	OS217	GCF_000013765.1
176	74218757	RefSeq	FapBC	NC_007954.1	3554629	3555261	-	WP_041405847.1	hypothetical protein	Shewanella denitrificans OS217	Shewanella	denitrificans	OS217	GCF_000013765.1
177	1463298	RefSeq	FapD	NC_007974.2	69226	69924	+	WP_011518082.1	peptidase C39	Cupriavidus metallidurans CH34	Cupriavidus	metallidurans	CH34	GCF_000196015.1
178	1514186	RefSeq	FapF	NC_007974.2	71186	72658	+	WP_011518084.1	acetate kinase	Cupriavidus metallidurans CH34	Cupriavidus	metallidurans	CH34	GCF_000196015.1
179	5669201	RefSeq	FapD	NC_008024.1	402401	404554	-	WP_011528347.1	peptide cleavage/export ABC transporter	Streptococcus pyogenes MGAS10750	Streptococcus	pyogenes	MGAS10750	GCF_000013545.1
180	5683151	RefSeq	FapA	NC_008027.1	3089657	3090097	+	WP_011534101.1	hypothetical protein	Pseudomonas entomophila L48	Pseudomonas	entomophila	L48	GCF_000026105.1
181	5685268	RefSeq	FapBC	NC_008027.1	3090099	3090671	+	WP_011534102.1	hypothetical protein	Pseudomonas entomophila L48	Pseudomonas	entomophila	L48	GCF_000026105.1
182	5685268	RefSeq	FapBC	NC_008027.1	3090099	3090671	+	WP_011534102.1	hypothetical protein	Pseudomonas entomophila L48	Pseudomonas	entomophila	L48	GCF_000026105.1
183	5684578	RefSeq	FapBC	NC_008027.1	3090724	3092208	+	WP_011534103.1	hypothetical protein	Pseudomonas entomophila L48	Pseudomonas	entomophila	L48	GCF_000026105.1
184	5686878	RefSeq	FapD	NC_008027.1	3092275	3092955	+	WP_011534104.1	peptidase C39	Pseudomonas entomophila L48	Pseudomonas	entomophila	L48	GCF_000026105.1
185	5682407	RefSeq	FapE	NC_008027.1	3092988	3093734	+	WP_011534105.1	hypothetical protein	Pseudomonas entomophila L48	Pseudomonas	entomophila	L48	GCF_000026105.1
186	5685569	RefSeq	FapF	NC_008027.1	3093782	3095065	+	WP_011534106.1	transporter	Pseudomonas entomophila L48	Pseudomonas	entomophila	L48	GCF_000026105.1
187	5682796	RefSeq	FapD	NC_008027.1	4377371	4379497	-	WP_011535146.1	peptidase domain-containing ABC transporter	Pseudomonas entomophila L48	Pseudomonas	entomophila	L48	GCF_000026105.1
188	4305015	RefSeq	FapD	NC_008061.1	1375296	1377416	-	WP_011547881.1	peptidase domain-containing ABC transporter	Burkholderia cenocepacia AU 1054	Burkholderia	cenocepacia	AU 1054	GCF_000014085.1
189	5730350	RefSeq	FapD	NC_008095.1	3324821	3327022	-	WP_011552914.1	peptidase domain-containing ABC transporter	Myxococcus xanthus DK 1622	Myxococcus	xanthus	DK 1622	GCF_000012685.1
190	4778898	RefSeq	FapD	NC_008228.1	2819182	2819853	+	WP_011575114.1	peptidase C39	Pseudoalteromonas atlantica T6c	Pseudoalteromonas	atlantica	T6c	GCF_000014225.1
191	4778965	RefSeq	FapF	NC_008228.1	2820497	2821822	-	WP_011575116.1	hypothetical protein	Pseudoalteromonas atlantica T6c	Pseudoalteromonas	atlantica	T6c	GCF_000014225.1
192	1493045	RefSeq	FapD	NC_008312.1	347561	350287	-	WP_011610109.1	peptidase C39	Trichodesmium erythraeum IMS101	Trichodesmium	erythraeum	IMS101	GCF_000014265.1
193	1590585	RefSeq	FapD	NC_008312.1	1018348	1020558	+	WP_011610460.1	peptidase domain-containing ABC transporter	Trichodesmium erythraeum IMS101	Trichodesmium	erythraeum	IMS101	GCF_000014265.1
194	109816604	RefSeq	FapD	NC_008312.1	1424443	1429665	-	WP_063823334.1	NHLP family bacteriocin export ABC transporter peptidase/permease/ATPase subunit	Trichodesmium erythraeum IMS101	Trichodesmium	erythraeum	IMS101	GCF_000014265.1
195	6006740	RefSeq	FapD	NC_008313.1	2895228	2898338	-	WP_011615775.1	peptidase C39	Ralstonia eutropha H16	Ralstonia	eutropha	H16	GCF_000009285.1
196	6008667	RefSeq	FapF	NC_008314.1	67653	69092	+	WP_010810452.1	acetate kinase	Ralstonia eutropha H16	Ralstonia	eutropha	H16	GCF_000009285.1
197	6010238	RefSeq	FapD	NC_008314.1	66022	66720	+	WP_010810454.1	peptidase C39	Ralstonia eutropha H16	Ralstonia	eutropha	H16	GCF_000009285.1
198	146250647	RefSeq	FapD	NC_008340.1	2445264	2445866	+	WP_083761870.1	hypothetical protein	Alkalilimnicola ehrlichii MLHE-1	Alkalilimnicola	ehrlichii	MLHE-1	GCF_000014785.1
199	6068360	RefSeq	FapD	NC_008343.2	1712540	1714750	+	WP_011632229.1	NHLP family bacteriocin export ABC transporter peptidase/permease/ATPase subunit	Granulibacter bethesdensis CGDNIH1	Granulibacter	bethesdensis	CGDNIH1	GCF_000014285.2
200	4563468	RefSeq	FapD	NC_008344.1	1127186	1127878	+	WP_011634162.1	peptidase C39	Nitrosomonas eutropha C91	Nitrosomonas	eutropha	C91	GCF_000014765.1
201	4564489	RefSeq	FapF	NC_008344.1	1128475	1129809	+	WP_011634164.1	hypothetical protein	Nitrosomonas eutropha C91	Nitrosomonas	eutropha	C91	GCF_000014765.1
202	6070781	RefSeq	FapD	NC_008346.1	2567213	2569360	+	WP_011641606.1	NHLP family bacteriocin export ABC transporter peptidase/permease/ATPase subunit	Syntrophomonas wolfei subsp. wolfei str. Goettingen G311	Syntrophomonas	wolfei	Goettingen G311	GCF_000014725.1
203	718701	RefSeq	FapF	NC_008463.1	3496426	3497691	+	WP_003088309.1	hypothetical protein	Pseudomonas aeruginosa UCBPP-PA14	Pseudomonas	aeruginosa	UCBPP-PA14	GCF_000014625.1
204	1006451	RefSeq	FapD	NC_008463.1	3728917	3729678	-	WP_003098072.1	hypothetical protein	Pseudomonas aeruginosa UCBPP-PA14	Pseudomonas	aeruginosa	UCBPP-PA14	GCF_000014625.1
205	1670138	RefSeq	FapBC	NC_008463.1	3493209	3493778	+	WP_003111321.1	hypothetical protein	Pseudomonas aeruginosa UCBPP-PA14	Pseudomonas	aeruginosa	UCBPP-PA14	GCF_000014625.1
206	3724996	RefSeq	FapD	NC_008463.1	3494919	3495599	+	WP_003117395.1	hypothetical protein	Pseudomonas aeruginosa UCBPP-PA14	Pseudomonas	aeruginosa	UCBPP-PA14	GCF_000014625.1
207	1673903	RefSeq	FapA	NC_008463.1	3492721	3493212	+	WP_003117397.1	hypothetical protein	Pseudomonas aeruginosa UCBPP-PA14	Pseudomonas	aeruginosa	UCBPP-PA14	GCF_000014625.1
208	15756	RefSeq	FapF	NC_008463.1	3727851	3728876	-	WP_003120313.1	transporter	Pseudomonas aeruginosa UCBPP-PA14	Pseudomonas	aeruginosa	UCBPP-PA14	GCF_000014625.1
209	1673504	RefSeq	FapD	NC_008463.1	891558	893717	-	WP_003137546.1	peptidase domain-containing ABC transporter	Pseudomonas aeruginosa UCBPP-PA14	Pseudomonas	aeruginosa	UCBPP-PA14	GCF_000014625.1
210	3725178	RefSeq	FapE	NC_008463.1	3495613	3496365	+	WP_003139780.1	hypothetical protein	Pseudomonas aeruginosa UCBPP-PA14	Pseudomonas	aeruginosa	UCBPP-PA14	GCF_000014625.1
211	64615341	RefSeq	FapD	NC_008503.1	1792	3933	-	WP_032944223.1	peptide cleavage/export ABC transporter	Lactococcus lactis subsp. cremoris SK11	Lactococcus	lactis	SK11	GCF_000014545.1
212	1461699	RefSeq	FapD	NC_008531.1	71588	73735	-	WP_011679063.1	peptide cleavage/export ABC transporter	Leuconostoc mesenteroides subsp. mesenteroides ATCC 8293	Leuconostoc	mesenteroides	ATCC 8293	GCF_000014445.1
213	514566	RefSeq	FapD	NC_008533.1	1745050	1747158	+	WP_000701298.1	peptidase domain-containing ABC transporter	Streptococcus pneumoniae D39	Streptococcus	pneumoniae	D39	GCF_000014365.1
214	13681827	RefSeq	FapD	NC_008533.1	482579	483166	-	WP_001856103.1	peptidase C39	Streptococcus pneumoniae D39	Streptococcus	pneumoniae	D39	GCF_000014365.1
215	4309510	RefSeq	FapD	NC_008543.1	1103698	1105818	+	WP_011694712.1	peptidase domain-containing ABC transporter	Burkholderia cenocepacia HI2424	Burkholderia	cenocepacia	HI2424	GCF_000203955.1
216	6382236	RefSeq	FapD	NC_008600.1	4258261	4260453	-	WP_000051680.1	peptidase domain-containing ABC transporter	Bacillus thuringiensis str. Al Hakam	Bacillus	thuringiensis	Al Hakam	GCF_000015065.1
217	6381134	RefSeq	FapD	NC_008600.1	4899056	4901266	-	WP_000494380.1	peptidase domain-containing ABC transporter	Bacillus thuringiensis str. Al Hakam	Bacillus	thuringiensis	Al Hakam	GCF_000015065.1
218	6401161	RefSeq	FapF	NC_008609.1	2346386	2347666	+	WP_011736042.1	hypothetical protein	Pelobacter propionicus DSM 2379	Pelobacter	propionicus	DSM 2379	GCF_000015045.1
219	4583072	RefSeq	FapD	NC_008609.1	2348338	2349051	-	WP_011736044.1	peptidase C39	Pelobacter propionicus DSM 2379	Pelobacter	propionicus	DSM 2379	GCF_000015045.1
220	4387960	RefSeq	FapD	NC_008687.1	1529573	1531753	+	WP_011750572.1	peptidase domain-containing ABC transporter	Paracoccus denitrificans PD1222	Paracoccus	denitrificans	PD1222	GCF_000203895.1
221	6564158	RefSeq	FapD	NC_008702.1	3329491	3330198	+	WP_011766753.1	peptidase C39	Azoarcus sp. BH72	Azoarcus	NA	BH72	GCF_000061505.1
222	6562751	RefSeq	FapF	NC_008702.1	3331211	3332539	-	WP_011766755.1	acetate kinase	Azoarcus sp. BH72	Azoarcus	NA	BH72	GCF_000061505.1
223	4873119	RefSeq	FapF	NC_008740.1	2004223	2005233	-	WP_011785279.1	hypothetical protein	Marinobacter hydrocarbonoclasticus VT8	Marinobacter	hydrocarbonoclasticus	VT8	GCF_000015365.1
224	4873966	RefSeq	FapD	NC_008740.1	2005289	2006089	-	WP_011785280.1	peptidase C39	Marinobacter hydrocarbonoclasticus VT8	Marinobacter	hydrocarbonoclasticus	VT8	GCF_000015365.1
225	4872811	RefSeq	FapF	NC_008740.1	3827719	3828780	+	WP_011786872.1	hypothetical protein	Marinobacter hydrocarbonoclasticus VT8	Marinobacter	hydrocarbonoclasticus	VT8	GCF_000015365.1
226	4871337	RefSeq	FapD	NC_008740.1	3829256	3830041	-	WP_011786874.1	peptidase C39	Marinobacter hydrocarbonoclasticus VT8	Marinobacter	hydrocarbonoclasticus	VT8	GCF_000015365.1
227	6619531	RefSeq	FapD	NC_008767.1	551142	551684	-	WP_002214331.1	peptidase C39	Neisseria meningitidis FAM18	Neisseria	meningitidis	FAM18	GCF_000009465.1
228	6620244	RefSeq	FapD	NC_008767.1	94059	96146	+	WP_002220134.1	peptidase domain-containing ABC transporter	Neisseria meningitidis FAM18	Neisseria	meningitidis	FAM18	GCF_000009465.1
229	18145259	RefSeq	FapD	NC_008767.1	99384	100076	-	WP_002240196.1	peptidase C39	Neisseria meningitidis FAM18	Neisseria	meningitidis	FAM18	GCF_000009465.1
230	1153464	RefSeq	FapD	NC_008767.1	810354	811010	-	WP_010981155.1	peptidase C39	Neisseria meningitidis FAM18	Neisseria	meningitidis	FAM18	GCF_000009465.1
231	6619317	RefSeq	FapD	NC_008767.1	885993	888089	-	WP_011798859.1	peptidase domain-containing ABC transporter	Neisseria meningitidis FAM18	Neisseria	meningitidis	FAM18	GCF_000009465.1
232	3670941	RefSeq	FapD	NC_008785.1	39929	42190	+	WP_004199993.1	peptidase domain-containing ABC transporter	Burkholderia mallei SAVP1	Burkholderia	mallei	SAVP1	GCF_000015465.1
233	5896881	RefSeq	FapD	NC_008786.1	4280284	4281018	-	WP_011811581.1	peptidase C39	Verminephrobacter eiseniae EF01-2	Verminephrobacter	eiseniae	EF01-2	GCF_000015565.1
234	5360294	RefSeq	FapD	NC_008789.1	827023	827727	+	WP_011813542.1	peptidase C39	Halorhodospira halophila SL1	Halorhodospira	halophila	SL1	GCF_000015585.1
235	74424580	RefSeq	FapF	NC_008789.1	819120	820175	+	WP_041595046.1	hypothetical protein	Halorhodospira halophila SL1	Halorhodospira	halophila	SL1	GCF_000015585.1
236	3431349	RefSeq	FapD	NC_008825.1	4011547	4013685	-	WP_011831366.1	peptidase domain-containing ABC transporter	Methylibium petroleiphilum PM1	Methylibium	petroleiphilum	PM1	GCF_000015725.1
237	3669720	RefSeq	FapD	NC_008835.1	260712	262835	+	WP_004184575.1	peptidase domain-containing ABC transporter	Burkholderia mallei NCTC 10229	Burkholderia	mallei	NCTC 10229	GCF_000015605.1
238	3670941	RefSeq	FapD	NC_008836.1	1768322	1770583	-	WP_004199993.1	peptidase domain-containing ABC transporter	Burkholderia mallei NCTC 10229	Burkholderia	mallei	NCTC 10229	GCF_000015605.1
239	6891282	RefSeq	FapD	NC_009012.1	651489	653672	+	WP_011837864.1	peptidase domain-containing ABC transporter	Ruminiclostridium thermocellum ATCC 27405	Ruminiclostridium	thermocellum	ATCC 27405	GCF_000015865.1
240	1612993	RefSeq	FapD	NC_009012.1	3403324	3404217	+	WP_020457955.1	peptidase C39	Ruminiclostridium thermocellum ATCC 27405	Ruminiclostridium	thermocellum	ATCC 27405	GCF_000015865.1
241	4406063	RefSeq	FapD	NC_009052.1	2519693	2521792	-	WP_011846848.1	peptidase domain-containing ABC transporter	Shewanella baltica OS155	Shewanella	baltica	OS155	GCF_000015845.1
242	4327822	RefSeq	FapD	NC_009074.1	3540185	3542446	+	WP_004521963.1	peptidase domain-containing ABC transporter	Burkholderia pseudomallei 668	Burkholderia	pseudomallei	668	GCF_000015905.1
243	6934506	RefSeq	FapD	NC_009075.1	1775666	1777789	-	WP_004533047.1	peptidase domain-containing ABC transporter	Burkholderia pseudomallei 668	Burkholderia	pseudomallei	668	GCF_000015905.1
244	4993689	RefSeq	FapD	NC_009076.1	3541597	3543858	+	WP_004536487.1	peptidase domain-containing ABC transporter	Burkholderia pseudomallei 1106a	Burkholderia	pseudomallei	1106a	GCF_000015925.1
245	6934506	RefSeq	FapD	NC_009078.1	1709092	1711215	-	WP_004533047.1	peptidase domain-containing ABC transporter	Burkholderia pseudomallei 1106a	Burkholderia	pseudomallei	1106a	GCF_000015925.1
246	3669720	RefSeq	FapD	NC_009079.1	1292463	1294586	-	WP_004184575.1	peptidase domain-containing ABC transporter	Burkholderia mallei NCTC 10247	Burkholderia	mallei	NCTC 10247	GCF_000015625.1
247	3670941	RefSeq	FapD	NC_009080.1	3121395	3123656	-	WP_004199993.1	peptidase domain-containing ABC transporter	Burkholderia mallei NCTC 10247	Burkholderia	mallei	NCTC 10247	GCF_000015625.1
248	7026499	RefSeq	FapD	NC_009137.1	1474	3066	+	WP_011869581.1	peptide cleavage/export ABC transporter	Lactococcus lactis subsp. lactis bv. diacetylactis	Lactococcus	lactis	DB0410	NA
249	7026499	RefSeq	FapD	NC_009137.1	1474	3066	+	YP_001098355.1	putative transporter	Lactococcus lactis subsp. lactis bv. diacetylactis	Lactococcus	lactis	DB0410	NA
250	4984050	RefSeq	FapD	NC_009437.1	166179	168383	+	WP_011915771.1	peptidase domain-containing ABC transporter	Caldicellulosiruptor saccharolyticus DSM 8903	Caldicellulosiruptor	saccharolyticus	DSM 8903	GCF_000016545.1
251	4982696	RefSeq	FapD	NC_009437.1	630862	631533	+	WP_011916140.1	peptidase C39	Caldicellulosiruptor saccharolyticus DSM 8903	Caldicellulosiruptor	saccharolyticus	DSM 8903	GCF_000016545.1
252	6332943	RefSeq	FapF	NC_009439.1	2795765	2796766	-	WP_003239866.1	hypothetical protein	Pseudomonas mendocina ymp	Pseudomonas	mendocina	ymp	GCF_000016565.1
253	6333456	RefSeq	FapD	NC_009439.1	2796805	2797566	-	WP_012018815.1	peptidase C39	Pseudomonas mendocina ymp	Pseudomonas	mendocina	ymp	GCF_000016565.1
254	5530808	RefSeq	FapD	NC_009441.1	1313351	1315501	+	WP_012023248.1	peptidase domain-containing ABC transporter	Flavobacterium johnsoniae UW101	Flavobacterium	johnsoniae	UW101; ATCC 17061	GCF_000016645.1
255	5530197	RefSeq	FapD	NC_009441.1	1478917	1481109	+	WP_012023377.1	peptidase domain-containing ABC transporter	Flavobacterium johnsoniae UW101	Flavobacterium	johnsoniae	UW101; ATCC 17061	GCF_000016645.1
256	5527252	RefSeq	FapD	NC_009441.1	5793230	5795455	-	WP_012026760.1	peptidase domain-containing ABC transporter	Flavobacterium johnsoniae UW101	Flavobacterium	johnsoniae	UW101; ATCC 17061	GCF_000016645.1
257	13068734	RefSeq	FapD	NC_009481.1	561244	563478	-	WP_011932469.1	multidrug ABC transporter ATPase and permease	Synechococcus sp. WH 7803	Synechococcus	NA	NA	GCF_000063505.1
258	5383354	RefSeq	FapF	NC_009483.1	1355786	1356997	-	WP_011938083.1	transporter	Geobacter uraniireducens Rf4	Geobacter	uraniireducens	Rf4	GCF_000016745.1
259	74071260	RefSeq	FapD	NC_009483.1	1354482	1355183	+	WP_041245786.1	peptidase C39	Geobacter uraniireducens Rf4	Geobacter	uraniireducens	Rf4	GCF_000016745.1
260	5382763	RefSeq	FapF	NC_009483.1	2354421	2355326	+	WP_083764854.1	hypothetical protein	Geobacter uraniireducens Rf4	Geobacter	uraniireducens	Rf4	GCF_000016745.1
261	5358214	RefSeq	FapD	NC_009484.1	2838796	2839551	-	WP_012040160.1	peptidase C39	Acidiphilium cryptum JF-5	Acidiphilium	cryptum	JF-5	GCF_000016725.1
262	5356447	RefSeq	FapF	NC_009484.1	2840936	2842285	-	WP_012040162.1	hypothetical protein	Acidiphilium cryptum JF-5	Acidiphilium	cryptum	JF-5	GCF_000016725.1
263	5004834	RefSeq	FapA	NC_009512.1	3211583	3212020	+	WP_003253914.1	hypothetical protein	Pseudomonas putida F1	Pseudomonas	putida	F1	GCF_000016865.1
264	5005104	RefSeq	FapF	NC_009512.1	3215688	3216968	+	WP_004577464.1	hypothetical protein	Pseudomonas putida F1	Pseudomonas	putida	F1	GCF_000016865.1
265	5005341	RefSeq	FapE	NC_009512.1	3214889	3215641	+	WP_004577465.1	hypothetical protein	Pseudomonas putida F1	Pseudomonas	putida	F1	GCF_000016865.1
266	5005032	RefSeq	FapBC	NC_009512.1	3212022	3212600	+	WP_012052565.1	hypothetical protein	Pseudomonas putida F1	Pseudomonas	putida	F1	GCF_000016865.1
267	5005032	RefSeq	FapBC	NC_009512.1	3212022	3212600	+	WP_012052565.1	hypothetical protein	Pseudomonas putida F1	Pseudomonas	putida	F1	GCF_000016865.1
268	5004760	RefSeq	FapD	NC_009512.1	3214163	3214843	+	WP_012052567.1	peptidase C39	Pseudomonas putida F1	Pseudomonas	putida	F1	GCF_000016865.1
269	13336961	RefSeq	FapD	NC_009614.1	423972	426173	+	WP_011964696.1	peptidase domain-containing ABC transporter	Bacteroides vulgatus ATCC 8482	Bacteroides	vulgatus	ATCC 8482	GCF_000012825.1
270	13333864	RefSeq	FapD	NC_009615.1	3509223	3511418	+	WP_011967067.1	peptidase domain-containing ABC transporter	Parabacteroides distasonis ATCC 8503	Parabacteroides	distasonis	ATCC 8503	GCF_000012845.1
271	13331906	RefSeq	FapD	NC_009615.1	3830462	3832657	+	WP_011967180.1	peptidase domain-containing ABC transporter	Parabacteroides distasonis ATCC 8503	Parabacteroides	distasonis	ATCC 8503	GCF_000012845.1
272	4850378	RefSeq	FapD	NC_009633.1	1077254	1079461	+	WP_012062291.1	peptidase domain-containing ABC transporter	Alkaliphilus metalliredigens QYMF	Alkaliphilus	metalliredigens	QYMF	GCF_000016985.1
273	13389759	RefSeq	FapD	NC_009648.1	4965849	4967972	-	WP_004192519.1	peptidase domain-containing ABC transporter	Klebsiella pneumoniae subsp. pneumoniae MGH 78578	Klebsiella	pneumoniae	ATCC 700721; MGH 78578	GCF_000016305.1
274	5645372	RefSeq	FapD	NC_009656.1	945213	947372	-	WP_012074296.1	peptidase domain-containing ABC transporter	Pseudomonas aeruginosa PA7	Pseudomonas	aeruginosa	PA7	GCF_000017205.1
275	5647529	RefSeq	FapF	NC_009656.1	3672395	3673420	-	WP_012076199.1	transporter	Pseudomonas aeruginosa PA7	Pseudomonas	aeruginosa	PA7	GCF_000017205.1
276	5647021	RefSeq	FapD	NC_009656.1	3673460	3674221	-	WP_012076200.1	peptidase C39	Pseudomonas aeruginosa PA7	Pseudomonas	aeruginosa	PA7	GCF_000017205.1
277	13406719	RefSeq	FapD	NC_009667.1	2276366	2278456	+	WP_012092060.1	peptidase domain-containing ABC transporter	Ochrobactrum anthropi ATCC 49188	Ochrobactrum	anthropi	ATCC 49188	GCF_000017405.1
278	6645138	RefSeq	FapD	NC_009675.1	3654168	3656333	+	WP_012097935.1	peptidase domain-containing ABC transporter	Anaeromyxobacter sp. Fw109-5	Anaeromyxobacter	NA	Fw109-5	GCF_000017505.1
279	13450585	RefSeq	FapD	NC_009700.1	15148	17370	-	WP_011988293.1	peptidase domain-containing ABC transporter	Clostridium botulinum F str. Langeland	Clostridium	botulinum	Langeland	GCF_000017065.1
280	13685272	RefSeq	FapD	NC_009783.1	3551841	3552518	+	WP_012128898.1	hypothetical protein	Vibrio campbellii ATCC BAA-1116	Vibrio	campbellii	ATCC BAA-1116; BB120	GCF_000017705.1
281	13685274	RefSeq	FapF	NC_009783.1	3553172	3554167	-	WP_012128900.1	transporter	Vibrio campbellii ATCC BAA-1116	Vibrio	campbellii	ATCC BAA-1116; BB120	GCF_000017705.1
282	5817745	RefSeq	FapD	NC_009796.1	10540	11133	-	WP_012000896.1	peptidase C39	Campylobacter concisus 13826	Campylobacter	concisus	13826	GCF_000017725.2
283	5322957	RefSeq	FapD	NC_009837.1	103670	105241	-	WP_012006530.1	transposase	Escherichia coli APEC O1	Escherichia	coli	APEC O1	GCF_000014845.1
284	13861569	RefSeq	FapD	NC_009925.1	1746387	1748576	+	WP_012162293.1	peptidase domain-containing ABC transporter	Acaryochloris marina MBIC11017	Acaryochloris	marina	MBIC11017	GCF_000018105.1
285	13863742	RefSeq	FapD	NC_009925.1	4055365	4058517	-	WP_012164348.1	peptidase C39	Acaryochloris marina MBIC11017	Acaryochloris	marina	MBIC11017	GCF_000018105.1
286	143538387	RefSeq	FapD	NC_009937.1	3666076	3668208	+	WP_081434140.1	NHLP family bacteriocin export ABC transporter peptidase/permease/ATPase subunit	Azorhizobium caulinodans ORS 571	Azorhizobium	caulinodans	ORS 571	GCF_000010525.1
287	13903258	RefSeq	FapF	NC_009943.1	2924015	2926063	+	WP_012175839.1	SH3 type 3 domain-containing protein	Desulfococcus oleovorans Hxd3	Desulfococcus	oleovorans	Hxd3	GCF_000018405.1
288	146255048	RefSeq	FapD	NC_009943.1	2923198	2923998	+	WP_083766605.1	hypothetical protein	Desulfococcus oleovorans Hxd3	Desulfococcus	oleovorans	Hxd3	GCF_000018405.1
289	6436051	RefSeq	FapD	NC_010002.1	3364869	3366920	-	WP_012204901.1	peptidase domain-containing ABC transporter	Delftia acidovorans SPH-1	Delftia	acidovorans	SPH-1	GCF_000018665.1
290	13999664	RefSeq	FapD	NC_010067.1	3545970	3548069	+	WP_001083612.1	peptidase domain-containing ABC transporter	Salmonella enterica subsp. arizonae serovar 62:z4,z23:-	Salmonella	enterica	RSK2980	GCF_000018625.1
291	1306687	RefSeq	FapD	NC_010077.1	10426	12585	-	WP_012211140.1	peptidase domain-containing ABC transporter	Staphylococcus aureus	Staphylococcus	aureus	E-1	NA
292	1306687	RefSeq	FapD	NC_010077.1	10426	12585	-	YP_001573888.1	hypothetical protein	Staphylococcus aureus	Staphylococcus	aureus	E-1	NA
293	1066133	RefSeq	FapD	NC_010120.1	2089971	2090465	+	WP_009344947.1	peptidase C39	Neisseria meningitidis 053442	Neisseria	meningitidis	53442	GCF_000014105.1
294	18145505	RefSeq	FapD	NC_010120.1	549198	549653	-	WP_014580506.1	bacteriocin resistance protein	Neisseria meningitidis 053442	Neisseria	meningitidis	53442	GCF_000014105.1
295	138168298	RefSeq	FapD	NC_010120.1	825121	825777	-	WP_079267093.1	peptidase C39	Neisseria meningitidis 053442	Neisseria	meningitidis	53442	GCF_000014105.1
296	13428415	RefSeq	FapD	NC_010172.1	4527603	4529774	-	WP_012255219.1	peptidase domain-containing ABC transporter	Methylobacterium extorquens PA1	Methylobacterium	extorquens	PA1	GCF_000018845.1
297	14203183	RefSeq	FapD	NC_010282.1	920	3136	-	WP_012263687.1	peptidase domain-containing ABC transporter	Bacillus thuringiensis	Bacillus	thuringiensis	INTA-FR7-4	NA
298	14203183	RefSeq	FapD	NC_010282.1	920	3136	-	YP_001653990.1	putative ABC-type bacteriocin transporter family protein	Bacillus thuringiensis	Bacillus	thuringiensis	INTA-FR7-4	NA
299	14228949	RefSeq	FapD	NC_010296.1	3235522	3238140	+	WP_012266433.1	peptidase C39	Microcystis aeruginosa NIES-843	Microcystis	aeruginosa	NIES-843	GCF_000010625.1
300	6951541	RefSeq	FapA	NC_010322.1	3273293	3273733	+	WP_012272551.1	hypothetical protein	Pseudomonas putida GB-1	Pseudomonas	putida	GB-1	GCF_000019125.1
301	6949896	RefSeq	FapBC	NC_010322.1	3273735	3274313	+	WP_012272552.1	hypothetical protein	Pseudomonas putida GB-1	Pseudomonas	putida	GB-1	GCF_000019125.1
302	6949896	RefSeq	FapBC	NC_010322.1	3273735	3274313	+	WP_012272552.1	hypothetical protein	Pseudomonas putida GB-1	Pseudomonas	putida	GB-1	GCF_000019125.1
303	6950364	RefSeq	FapD	NC_010322.1	3275877	3276557	+	WP_012272554.1	peptidase C39	Pseudomonas putida GB-1	Pseudomonas	putida	GB-1	GCF_000019125.1
304	6949971	RefSeq	FapE	NC_010322.1	3276603	3277355	+	WP_012272555.1	hypothetical protein	Pseudomonas putida GB-1	Pseudomonas	putida	GB-1	GCF_000019125.1
305	6953220	RefSeq	FapF	NC_010322.1	3277402	3278682	+	WP_012272556.1	hypothetical protein	Pseudomonas putida GB-1	Pseudomonas	putida	GB-1	GCF_000019125.1
306	14603670	RefSeq	FapD	NC_010409.1	61879	62922	+	WP_012300430.1	hypothetical protein	Escherichia coli	Escherichia	coli	E3	NA
307	14603670	RefSeq	FapD	NC_010409.1	61879	62922	+	YP_001711901.1	CvaB	Escherichia coli	Escherichia	coli	E3	NA
308	14908763	RefSeq	FapF	NC_010410.1	3160180	3161385	-	WP_000370427.1	hypothetical protein	Acinetobacter baumannii AYE	Acinetobacter	baumannii	AYE	GCF_000069245.1
309	74009882	RefSeq	FapD	NC_010410.1	3161431	3162264	-	WP_041171109.1	peptidase	Acinetobacter baumannii AYE	Acinetobacter	baumannii	AYE	GCF_000069245.1
310	6580204	RefSeq	FapBC	NC_010501.1	3053155	3053733	+	WP_012314613.1	hypothetical protein	Pseudomonas putida W619	Pseudomonas	putida	W619	GCF_000019445.1
311	6580204	RefSeq	FapBC	NC_010501.1	3053155	3053733	+	WP_012314613.1	hypothetical protein	Pseudomonas putida W619	Pseudomonas	putida	W619	GCF_000019445.1
312	6577413	RefSeq	FapD	NC_010501.1	3055337	3056017	+	WP_012314615.1	peptidase C39	Pseudomonas putida W619	Pseudomonas	putida	W619	GCF_000019445.1
313	6575893	RefSeq	FapE	NC_010501.1	3056050	3056793	+	WP_012314616.1	hypothetical protein	Pseudomonas putida W619	Pseudomonas	putida	W619	GCF_000019445.1
314	6576060	RefSeq	FapF	NC_010501.1	3056840	3058120	+	WP_012314617.1	transporter	Pseudomonas putida W619	Pseudomonas	putida	W619	GCF_000019445.1
315	74901601	RefSeq	FapA	NC_010501.1	3052716	3053153	+	WP_042111495.1	hypothetical protein	Pseudomonas putida W619	Pseudomonas	putida	W619	GCF_000019445.1
316	583497	RefSeq	FapD	NC_010503.1	630799	632775	+	WP_006689049.1	bacteriocin ABC transporter ATP-binding protein	Ureaplasma parvum serovar 3 str. ATCC 27815	Ureaplasma	parvum	ATCC 27815	GCF_000019345.1
317	14731922	RefSeq	FapD	NC_010505.1	5206316	5208460	+	WP_012321785.1	peptidase domain-containing ABC transporter	Methylobacterium radiotolerans JCM 2831	Methylobacterium	radiotolerans	JCM 2831	GCF_000019725.1
318	6343854	RefSeq	FapD	NC_010506.1	4646684	4648864	-	WP_012326397.1	peptidase domain-containing ABC transporter	Shewanella woodyi ATCC 51908	Shewanella	woodyi	ATCC 51908	GCF_000019525.1
319	6346938	RefSeq	FapF	NC_010506.1	5017726	5019036	-	WP_012326710.1	hypothetical protein	Shewanella woodyi ATCC 51908	Shewanella	woodyi	ATCC 51908	GCF_000019525.1
320	6345711	RefSeq	FapE	NC_010506.1	5019245	5019961	-	WP_012326711.1	hypothetical protein	Shewanella woodyi ATCC 51908	Shewanella	woodyi	ATCC 51908	GCF_000019525.1
321	6346914	RefSeq	FapD	NC_010506.1	5019970	5020677	-	WP_012326712.1	peptidase C39	Shewanella woodyi ATCC 51908	Shewanella	woodyi	ATCC 51908	GCF_000019525.1
322	6347524	RefSeq	FapBC	NC_010506.1	5021823	5022407	-	WP_012326714.1	hypothetical protein	Shewanella woodyi ATCC 51908	Shewanella	woodyi	ATCC 51908	GCF_000019525.1
323	14733117	RefSeq	FapD	NC_010510.1	381207	383402	+	WP_012329832.1	NHLP family bacteriocin export ABC transporter peptidase/permease/ATPase subunit	Methylobacterium radiotolerans JCM 2831	Methylobacterium	radiotolerans	JCM 2831	GCF_000019725.1
324	14540222	RefSeq	FapD	NC_010511.1	103357	105540	-	WP_012330095.1	NHLP family bacteriocin export ABC transporter peptidase/permease/ATPase subunit	Methylobacterium sp. 4-46	Methylobacterium	NA	1946-04-01	GCF_000019365.1
325	14541405	RefSeq	FapD	NC_010511.1	4192190	4194313	-	WP_012333534.1	peptidase domain-containing ABC transporter	Methylobacterium sp. 4-46	Methylobacterium	NA	1946-04-01	GCF_000019365.1
326	4544248	RefSeq	FapD	NC_010513.1	606114	608237	+	WP_004086574.1	peptidase domain-containing ABC transporter	Xylella fastidiosa M12	Xylella	fastidiosa	M12	GCF_000019325.1
327	4309510	RefSeq	FapD	NC_010515.1	174287	176407	-	WP_011694712.1	peptidase domain-containing ABC transporter	Burkholderia cenocepacia MC0-3	Burkholderia	cenocepacia	MC0-3	GCF_000019505.1
328	14671042	RefSeq	FapD	NC_010520.1	579722	581944	+	WP_012343730.1	peptidase domain-containing ABC transporter	Clostridium botulinum A3 str. Loch Maree	Clostridium	botulinum	Loch Maree	GCF_000019545.1
329	15144266	RefSeq	FapD	NC_010528.1	2302215	2305328	-	WP_012353415.1	peptidase C39	Cupriavidus taiwanensis LMG 19424	Cupriavidus	taiwanensis	LMG19424	GCF_000069785.1
330	14747951	RefSeq	FapF	NC_010530.1	59851	61281	+	WP_012354919.1	acetate kinase	Cupriavidus taiwanensis LMG 19424	Cupriavidus	taiwanensis	LMG19424	GCF_000069785.1
331	74058343	RefSeq	FapD	NC_010530.1	58098	58796	+	WP_041232406.1	peptidase C39	Cupriavidus taiwanensis LMG 19424	Cupriavidus	taiwanensis	LMG19424	GCF_000069785.1
332	143611133	RefSeq	FapD	NC_010530.1	1759605	1760255	+	WP_081479513.1	hypothetical protein	Cupriavidus taiwanensis LMG 19424	Cupriavidus	taiwanensis	LMG19424	GCF_000069785.1
333	25261662	RefSeq	FapD	NC_010546.1	2738551	2741646	+	WP_009544642.1	peptidase C39	Cyanothece sp. ATCC 51142	Cyanothece	NA	ATCC 51142	GCF_000017845.1
334	236740	RefSeq	FapD	NC_010577.1	594818	596941	+	WP_004090222.1	peptidase domain-containing ABC transporter	Xylella fastidiosa M23	Xylella	fastidiosa	M23	GCF_000019765.1
335	14865573	RefSeq	FapF	NC_010611.1	703126	704286	+	WP_000114388.1	hypothetical protein	Acinetobacter baumannii ACICU	Acinetobacter	baumannii	ACICU	GCF_000018445.1
336	22218759	RefSeq	FapD	NC_010611.1	702227	703060	+	WP_000890111.1	peptidase	Acinetobacter baumannii ACICU	Acinetobacter	baumannii	ACICU	GCF_000018445.1
337	6305851	RefSeq	FapD	NC_010623.1	377187	379307	-	WP_012402780.1	bacitracin ABC transporter ATPase	Paraburkholderia phymatum STM815	Paraburkholderia	phymatum	STM815	GCF_000020045.1
338	6304131	RefSeq	FapD	NC_010623.1	800892	803948	-	WP_012403138.1	peptidase C39	Paraburkholderia phymatum STM815	Paraburkholderia	phymatum	STM815	GCF_000020045.1
339	3718670	RefSeq	FapD	NC_010628.1	2222372	2224615	-	WP_012408483.1	NHLP family bacteriocin export ABC transporter peptidase/permease/ATPase subunit	Nostoc punctiforme PCC 73102	Nostoc	punctiforme	ATCC 29133; PCC 73102	GCF_000020025.1
340	1441730	RefSeq	FapD	NC_010628.1	4021092	4023356	+	WP_012409662.1	NHLP family bacteriocin export ABC transporter peptidase/permease/ATPase subunit	Nostoc punctiforme PCC 73102	Nostoc	punctiforme	ATCC 29133; PCC 73102	GCF_000020025.1
341	1472388	RefSeq	FapD	NC_010628.1	4424426	4427530	+	WP_012409897.1	ABC transporter ATP-binding protein	Nostoc punctiforme PCC 73102	Nostoc	punctiforme	ATCC 29133; PCC 73102	GCF_000020025.1
342	14897505	RefSeq	FapD	NC_010628.1	4741703	4747024	+	WP_012410119.1	NHLP family bacteriocin export ABC transporter peptidase/permease/ATPase subunit	Nostoc punctiforme PCC 73102	Nostoc	punctiforme	ATCC 29133; PCC 73102	GCF_000020025.1
343	1526418	RefSeq	FapD	NC_010628.1	6256782	6259046	+	WP_012411342.1	NHLP family bacteriocin export ABC transporter peptidase/permease/ATPase subunit	Nostoc punctiforme PCC 73102	Nostoc	punctiforme	ATCC 29133; PCC 73102	GCF_000020025.1
344	1536171	RefSeq	FapD	NC_010628.1	7583625	7585793	+	WP_012412359.1	peptidase domain-containing ABC transporter	Nostoc punctiforme PCC 73102	Nostoc	punctiforme	ATCC 29133; PCC 73102	GCF_000020025.1
345	146269808	RefSeq	FapD	NC_010628.1	4222741	4225416	+	WP_083782478.1	peptidase C39	Nostoc punctiforme PCC 73102	Nostoc	punctiforme	ATCC 29133; PCC 73102	GCF_000020025.1
346	1489632	RefSeq	FapD	NC_010631.1	101813	104071	+	WP_012412983.1	NHLP family bacteriocin export ABC transporter peptidase/permease/ATPase subunit	Nostoc punctiforme PCC 73102	Nostoc	punctiforme	ATCC 29133; PCC 73102	GCF_000020025.1
347	1568146	RefSeq	FapD	NC_010632.1	48389	50632	+	WP_012413212.1	NHLP family bacteriocin export ABC transporter peptidase/permease/ATPase subunit	Nostoc punctiforme PCC 73102	Nostoc	punctiforme	ATCC 29133; PCC 73102	GCF_000020025.1
348	6316382	RefSeq	FapD	NC_010676.1	14550	17606	+	WP_012425904.1	peptidase C39	Paraburkholderia phytofirmans PsJN	Paraburkholderia	phytofirmans	PsJN	GCF_000020125.1
349	6311717	RefSeq	FapA	NC_010681.1	3341803	3342330	+	WP_012433931.1	hypothetical protein	Paraburkholderia phytofirmans PsJN	Paraburkholderia	phytofirmans	PsJN	GCF_000020125.1
350	6312437	RefSeq	FapBC	NC_010681.1	3342327	3342962	+	WP_012433932.1	hypothetical protein	Paraburkholderia phytofirmans PsJN	Paraburkholderia	phytofirmans	PsJN	GCF_000020125.1
351	6313735	RefSeq	FapBC	NC_010681.1	3342989	3344380	+	WP_012433933.1	hypothetical protein	Paraburkholderia phytofirmans PsJN	Paraburkholderia	phytofirmans	PsJN	GCF_000020125.1
352	6312537	RefSeq	FapD	NC_010681.1	3344479	3345192	+	WP_012433934.1	peptidase C39	Paraburkholderia phytofirmans PsJN	Paraburkholderia	phytofirmans	PsJN	GCF_000020125.1
353	6315006	RefSeq	FapE	NC_010681.1	3345200	3346027	+	WP_012433935.1	hypothetical protein	Paraburkholderia phytofirmans PsJN	Paraburkholderia	phytofirmans	PsJN	GCF_000020125.1
354	6313504	RefSeq	FapF	NC_010681.1	3346129	3347565	+	WP_012433936.1	hypothetical protein	Paraburkholderia phytofirmans PsJN	Paraburkholderia	phytofirmans	PsJN	GCF_000020125.1
355	6633096	RefSeq	FapD	NC_010682.1	338216	338899	+	WP_004633291.1	peptidase C39	Ralstonia pickettii 12J	Ralstonia	pickettii	12J	GCF_000020205.1
356	6632343	RefSeq	FapF	NC_010682.1	339483	340793	-	WP_009239144.1	acetate kinase	Ralstonia pickettii 12J	Ralstonia	pickettii	12J	GCF_000020205.1
357	6631915	RefSeq	FapBC	NC_010682.1	3600983	3601762	-	WP_009239640.1	hypothetical protein	Ralstonia pickettii 12J	Ralstonia	pickettii	12J	GCF_000020205.1
358	6635997	RefSeq	FapF	NC_010682.1	3597940	3599256	-	WP_012436673.1	hypothetical protein	Ralstonia pickettii 12J	Ralstonia	pickettii	12J	GCF_000020205.1
359	6633846	RefSeq	FapE	NC_010682.1	3599394	3600200	-	WP_012436674.1	hypothetical protein	Ralstonia pickettii 12J	Ralstonia	pickettii	12J	GCF_000020205.1
360	6632828	RefSeq	FapD	NC_010682.1	3600200	3600916	-	WP_012436675.1	peptidase C39	Ralstonia pickettii 12J	Ralstonia	pickettii	12J	GCF_000020205.1
361	6632396	RefSeq	FapA	NC_010682.1	3602394	3602903	-	WP_012436677.1	hypothetical protein	Ralstonia pickettii 12J	Ralstonia	pickettii	12J	GCF_000020205.1
362	14961746	RefSeq	FapD	NC_010694.1	3729278	3731383	+	WP_012443019.1	peptidase domain-containing ABC transporter	Erwinia tasmaniensis Et1/99	Erwinia	tasmaniensis	Et1/99	GCF_000026185.1
363	1431082	RefSeq	FapD	NC_010717.2	1285459	1287618	+	WP_012444311.1	peptidase domain-containing ABC transporter	Xanthomonas oryzae pv. oryzae PXO99A	Xanthomonas	oryzae	PXO99A	GCF_000019585.2
364	14973038	RefSeq	FapD	NC_010717.2	3260115	3262229	-	WP_012445305.1	peptidase domain-containing ABC transporter	Xanthomonas oryzae pv. oryzae PXO99A	Xanthomonas	oryzae	PXO99A	GCF_000019585.2
365	13801510	RefSeq	FapD	NC_010725.1	4857390	4859561	-	WP_012456252.1	peptidase domain-containing ABC transporter	Methylobacterium populi BJ001	Methylobacterium	populi	BJ001	GCF_000019945.1
366	6442036	RefSeq	FapF	NC_010814.1	3153032	3153904	-	WP_012470971.1	hypothetical protein	Geobacter lovleyi SZ	Geobacter	lovleyi	SZ	GCF_000020385.1
367	4356768	RefSeq	FapD	NC_010831.1	2502859	2505033	-	WP_012475694.1	NHLP family bacteriocin export ABC transporter peptidase/permease/ATPase subunit	Chlorobium phaeobacteroides BS1	Chlorobium	phaeobacteroides	BS1	GCF_000020545.1
368	15038115	RefSeq	FapD	NC_010939.1	2008550	2010631	-	WP_005613311.1	peptidase domain-containing ABC transporter	Actinobacillus pleuropneumoniae serovar 7 str. AP76	Actinobacillus	pleuropneumoniae	AP76	GCF_000020405.1
369	15040764	RefSeq	FapBC	NC_010943.1	2648198	2649514	+	WP_005409778.1	hypothetical protein	Stenotrophomonas maltophilia K279a	Stenotrophomonas	maltophilia	K279a	GCF_000072485.1
370	15040767	RefSeq	FapF	NC_010943.1	2651127	2652419	+	WP_005409781.1	hypothetical protein	Stenotrophomonas maltophilia K279a	Stenotrophomonas	maltophilia	K279a	GCF_000072485.1
371	15040763	RefSeq	FapBC	NC_010943.1	2647537	2648154	+	WP_012480357.1	hypothetical protein	Stenotrophomonas maltophilia K279a	Stenotrophomonas	maltophilia	K279a	GCF_000072485.1
372	15040765	RefSeq	FapD	NC_010943.1	2649614	2650318	+	WP_012480358.1	peptidase	Stenotrophomonas maltophilia K279a	Stenotrophomonas	maltophilia	K279a	GCF_000072485.1
373	77519595	RefSeq	FapA	NC_010943.1	2647010	2647540	+	WP_044570262.1	hypothetical protein	Stenotrophomonas maltophilia K279a	Stenotrophomonas	maltophilia	K279a	GCF_000072485.1
374	77520350	RefSeq	FapE	NC_010943.1	2650331	2651080	+	WP_044571387.1	hypothetical protein	Stenotrophomonas maltophilia K279a	Stenotrophomonas	maltophilia	K279a	GCF_000072485.1
375	15103404	RefSeq	FapD	NC_010995.1	337937	339979	-	WP_012485945.1	peptidase domain-containing ABC transporter	Cellvibrio japonicus Ueda107	Cellvibrio	japonicus	Ueda107	GCF_000019225.1
376	15103217	RefSeq	FapD	NC_010995.1	351365	353122	-	WP_012485956.1	peptidase domain-containing ABC transporter	Cellvibrio japonicus Ueda107	Cellvibrio	japonicus	Ueda107	GCF_000019225.1
377	15103678	RefSeq	FapD	NC_010995.1	1756599	1758752	+	WP_012487146.1	peptidase domain-containing ABC transporter	Cellvibrio japonicus Ueda107	Cellvibrio	japonicus	Ueda107	GCF_000019225.1
378	74384066	RefSeq	FapD	NC_010995.1	4308491	4310614	+	WP_041551761.1	peptidase domain-containing ABC transporter	Cellvibrio japonicus Ueda107	Cellvibrio	japonicus	Ueda107	GCF_000019225.1
379	1001815	RefSeq	FapD	NC_010996.1	408478	410625	+	WP_004676279.1	peptidase domain-containing ABC transporter	Rhizobium etli CIAT 652	Rhizobium	etli	CIAT 652	GCF_000020265.1
380	15557362	RefSeq	FapD	NC_011001.1	1452794	1454914	+	WP_006481694.1	peptidase domain-containing ABC transporter	Burkholderia cenocepacia J2315	Burkholderia	cenocepacia	J2315	GCF_000009485.1
381	16916673	RefSeq	FapD	NC_011035.1	1989386	1989976	-	WP_003690143.1	peptidase C39	Neisseria gonorrhoeae NCCP11945	Neisseria	gonorrhoeae	NCCP11945	GCF_000020105.1
382	15201382	RefSeq	FapD	NC_011035.1	1985202	1987289	+	WP_003700725.1	peptidase domain-containing ABC transporter	Neisseria gonorrhoeae NCCP11945	Neisseria	gonorrhoeae	NCCP11945	GCF_000020105.1
383	15199884	RefSeq	FapD	NC_011035.1	136203	137924	+	WP_012503370.1	peptidase domain-containing ABC transporter	Neisseria gonorrhoeae NCCP11945	Neisseria	gonorrhoeae	NCCP11945	GCF_000020105.1
384	15200149	RefSeq	FapD	NC_011035.1	494674	495330	-	WP_012503469.1	hypothetical protein	Neisseria gonorrhoeae NCCP11945	Neisseria	gonorrhoeae	NCCP11945	GCF_000020105.1
385	15200906	RefSeq	FapD	NC_011035.1	1366696	1367277	+	WP_012503809.1	peptidase C39	Neisseria gonorrhoeae NCCP11945	Neisseria	gonorrhoeae	NCCP11945	GCF_000020105.1
386	6581963	RefSeq	FapA	NC_011071.1	2345599	2346132	+	WP_006368470.1	hypothetical protein	Stenotrophomonas maltophilia R551-3	Stenotrophomonas	maltophilia	R551-3	GCF_000020665.1
387	6580277	RefSeq	FapBC	NC_011071.1	2346129	2346746	+	WP_012511146.1	hypothetical protein	Stenotrophomonas maltophilia R551-3	Stenotrophomonas	maltophilia	R551-3	GCF_000020665.1
388	6574785	RefSeq	FapBC	NC_011071.1	2346790	2348106	+	WP_012511147.1	hypothetical protein	Stenotrophomonas maltophilia R551-3	Stenotrophomonas	maltophilia	R551-3	GCF_000020665.1
389	15328675	RefSeq	FapD	NC_011071.1	2348206	2348910	+	WP_012511148.1	peptidase	Stenotrophomonas maltophilia R551-3	Stenotrophomonas	maltophilia	R551-3	GCF_000020665.1
390	15328676	RefSeq	FapE	NC_011071.1	2348924	2349673	+	WP_012511149.1	hypothetical protein	Stenotrophomonas maltophilia R551-3	Stenotrophomonas	maltophilia	R551-3	GCF_000020665.1
391	6574584	RefSeq	FapF	NC_011071.1	2349720	2351012	+	WP_012511150.1	hypothetical protein	Stenotrophomonas maltophilia R551-3	Stenotrophomonas	maltophilia	R551-3	GCF_000020665.1
392	6581676	RefSeq	FapD	NC_011071.1	1781798	1783909	-	WP_041864503.1	peptidase domain-containing ABC transporter	Stenotrophomonas maltophilia R551-3	Stenotrophomonas	maltophilia	R551-3	GCF_000020665.1
393	636145	RefSeq	FapD	NC_011076.1	133657	135753	+	WP_000184924.1	colicin V secretion protein CvaB	Salmonella enterica subsp. enterica serovar Kentucky str. CVM29188	Salmonella	enterica	CVM29188	GCF_000170195.2
394	14983514	RefSeq	FapD	NC_011131.1	2763	4847	+	WP_012514677.1	peptidase domain-containing ABC transporter	Moraxella catarrhalis	Moraxella	catarrhalis	E22	NA
395	14983514	RefSeq	FapD	NC_011131.1	2763	4847	+	YP_002122356.1	hypothetical protein	Moraxella catarrhalis	Moraxella	catarrhalis	E22	NA
396	74732274	RefSeq	FapD	NC_011138.3	3993290	3995461	+	WP_041912973.1	peptidase domain-containing ABC transporter	Alteromonas mediterranea DE	Alteromonas	mediterranea	DE	GCF_000020585.3
397	15473192	RefSeq	FapF	NC_011144.1	2851659	2853014	+	WP_012523034.1	hypothetical protein	Phenylobacterium zucineum HLK1	Phenylobacterium	zucineum	HLK1	GCF_000017265.1
398	146259053	RefSeq	FapD	NC_011144.1	2853710	2854333	-	WP_083771029.1	hypothetical protein	Phenylobacterium zucineum HLK1	Phenylobacterium	zucineum	HLK1	GCF_000017265.1
399	15644840	RefSeq	FapD	NC_011282.1	114389	116497	-	WP_012540154.1	peptidase domain-containing ABC transporter	Klebsiella pneumoniae 342	Klebsiella	pneumoniae	342	GCF_000019565.1
400	15643963	RefSeq	FapD	NC_011283.1	5184261	5186384	+	WP_012543129.1	peptidase domain-containing ABC transporter	Klebsiella pneumoniae 342	Klebsiella	pneumoniae	342	GCF_000019565.1
401	15669508	RefSeq	FapD	NC_011296.1	354779	355312	+	WP_012545498.1	peptidase C39	Thermodesulfovibrio yellowstonii DSM 11347	Thermodesulfovibrio	yellowstonii	DSM 11347	GCF_000020985.1
402	15669508	RefSeq	FapD	NC_011296.1	354779	355312	+	YP_002248218.1	C39 family peptidase	Thermodesulfovibrio yellowstonii DSM 11347	Thermodesulfovibrio	yellowstonii	DSM 11347	GCF_000020985.1
403	14791187	RefSeq	FapD	NC_011374.1	711468	713438	+	WP_004025891.1	bacteriocin ABC transporter ATP-binding protein	Ureaplasma urealyticum serovar 10 str. ATCC 33699	Ureaplasma	urealyticum	ATCC 33699	GCF_000021265.1
404	15751689	RefSeq	FapD	NC_011420.2	2807712	2809865	-	WP_012567884.1	peptidase domain-containing ABC transporter	Rhodospirillum centenum SW	Rhodospirillum	centenum	SW; ATCC 51521	GCF_000016185.1
405	15885636	RefSeq	FapD	NC_011566.1	1041557	1043710	-	WP_020911213.1	peptidase domain-containing ABC transporter	Shewanella piezotolerans WP3	Shewanella	piezotolerans	WP3	GCF_000014885.1
406	15889240	RefSeq	FapD	NC_011566.1	5094244	5096379	+	WP_020914818.1	peptidase domain-containing ABC transporter	Shewanella piezotolerans WP3	Shewanella	piezotolerans	WP3	GCF_000014885.1
407	15892093	RefSeq	FapD	NC_011567.1	2598960	2601155	-	WP_012576103.1	peptidase domain-containing ABC transporter	Anoxybacillus flavithermus WK1	Anoxybacillus	flavithermus	WK1	GCF_000019045.1
408	14908763	RefSeq	FapF	NC_011586.2	788246	789451	+	WP_000370427.1	hypothetical protein	Acinetobacter baumannii AB0057	Acinetobacter	baumannii	AB0057	GCF_000021245.2
409	14908763	RefSeq	FapF	NC_011595.1	3104885	3106090	-	WP_000370427.1	hypothetical protein	Acinetobacter baumannii AB307-0294	Acinetobacter	baumannii	AB307-0294	GCF_000021145.1
410	15989837	RefSeq	FapD	NC_011595.1	3106136	3106969	-	WP_000889486.1	peptidase	Acinetobacter baumannii AB307-0294	Acinetobacter	baumannii	AB307-0294	GCF_000021145.1
411	14813776	RefSeq	FapD	NC_011726.1	2767386	2770106	+	WP_012595948.1	peptidase C39	Cyanothece sp. PCC 8801	Cyanothece	NA	PCC 8801	GCF_000021805.1
412	14813090	RefSeq	FapD	NC_011726.1	3410408	3413524	+	WP_012596498.1	peptidase C39	Cyanothece sp. PCC 8801	Cyanothece	NA	PCC 8801	GCF_000021805.1
413	14903387	RefSeq	FapD	NC_011729.1	452352	455078	+	WP_012597826.1	peptidase C39	Cyanothece sp. PCC 7424	Cyanothece	NA	PCC 7424	GCF_000021825.1
414	14905351	RefSeq	FapD	NC_011729.1	3911194	3914253	-	WP_015955504.1	peptidase C39	Cyanothece sp. PCC 7424	Cyanothece	NA	PCC 7424	GCF_000021825.1
415	636145	RefSeq	FapD	NC_011747.1	92575	94671	-	WP_000184924.1	colicin V secretion protein CvaB	Escherichia coli S88	Escherichia	coli	S88	GCF_000026285.1
416	13653864	RefSeq	FapD	NC_011757.1	4695873	4698044	-	WP_015952282.1	peptidase domain-containing ABC transporter	Methylobacterium extorquens CM4	Methylobacterium	extorquens	CM4	GCF_000021845.1
417	16237592	RefSeq	FapD	NC_011768.1	2832322	2833851	+	WP_015946945.1	peptidase C39 bacteriocin processing	Desulfatibacillum alkenivorans AK-01	Desulfatibacillum	alkenivorans	AK-01	GCF_000021905.1
418	16237593	RefSeq	FapF	NC_011768.1	2833939	2835075	+	WP_015946946.1	SH3 type 3 domain-containing protein	Desulfatibacillum alkenivorans AK-01	Desulfatibacillum	alkenivorans	AK-01	GCF_000021905.1
419	718701	RefSeq	FapF	NC_011770.1	3728029	3729294	+	WP_003088309.1	hypothetical protein	Pseudomonas aeruginosa LESB58	Pseudomonas	aeruginosa	LESB58	GCF_000026645.1
420	1006451	RefSeq	FapD	NC_011770.1	3962326	3963087	-	WP_003098072.1	hypothetical protein	Pseudomonas aeruginosa LESB58	Pseudomonas	aeruginosa	LESB58	GCF_000026645.1
421	1269303	RefSeq	FapD	NC_011770.1	856814	858973	-	WP_003105688.1	peptidase domain-containing ABC transporter	Pseudomonas aeruginosa LESB58	Pseudomonas	aeruginosa	LESB58	GCF_000026645.1
422	1670138	RefSeq	FapBC	NC_011770.1	3724812	3725381	+	WP_003111321.1	hypothetical protein	Pseudomonas aeruginosa LESB58	Pseudomonas	aeruginosa	LESB58	GCF_000026645.1
423	3724996	RefSeq	FapD	NC_011770.1	3726522	3727202	+	WP_003117395.1	hypothetical protein	Pseudomonas aeruginosa LESB58	Pseudomonas	aeruginosa	LESB58	GCF_000026645.1
424	15756	RefSeq	FapF	NC_011770.1	3961260	3962285	-	WP_003120313.1	transporter	Pseudomonas aeruginosa LESB58	Pseudomonas	aeruginosa	LESB58	GCF_000026645.1
425	5129213	RefSeq	FapE	NC_011770.1	3727216	3727968	+	WP_003121981.1	hypothetical protein	Pseudomonas aeruginosa LESB58	Pseudomonas	aeruginosa	LESB58	GCF_000026645.1
426	5725206	RefSeq	FapA	NC_011770.1	3724327	3724815	+	WP_009876312.1	hypothetical protein	Pseudomonas aeruginosa LESB58	Pseudomonas	aeruginosa	LESB58	GCF_000026645.1
427	14252855	RefSeq	FapD	NC_011773.1	1119063	1121306	+	WP_000512003.1	peptidase domain-containing ABC transporter	Bacillus cereus AH820	Bacillus	cereus	AH820	GCF_000021785.1
428	1489825	RefSeq	FapD	NC_011830.1	115807	117990	+	WP_015942579.1	NHLP family bacteriocin export ABC transporter peptidase/permease/ATPase subunit	Desulfitobacterium hafniense DCB-2	Desulfitobacterium	hafniense	DCB-2	GCF_000021925.1
429	15461266	RefSeq	FapD	NC_011884.1	1606439	1611466	+	WP_012627219.1	NHLP family bacteriocin export ABC transporter peptidase/permease/ATPase subunit	Cyanothece sp. PCC 7425	Cyanothece	NA	PCC 7425	GCF_000022045.1
430	15458129	RefSeq	FapD	NC_011884.1	3014522	3016726	+	WP_012628440.1	NHLP family bacteriocin export ABC transporter peptidase/permease/ATPase subunit	Cyanothece sp. PCC 7425	Cyanothece	NA	PCC 7425	GCF_000022045.1
431	14086053	RefSeq	FapD	NC_011887.1	375316	377619	-	WP_012631342.1	peptidase domain-containing ABC transporter	Methylobacterium nodulans ORS 2060	Methylobacterium	nodulans	ORS 2060	GCF_000022085.1
432	14089087	RefSeq	FapD	NC_011894.1	453352	455529	+	WP_015927159.1	NHLP family bacteriocin export ABC transporter peptidase/permease/ATPase subunit	Methylobacterium nodulans ORS 2060	Methylobacterium	nodulans	ORS 2060	GCF_000022085.1
433	6436210	RefSeq	FapD	NC_011898.1	2645076	2647259	-	WP_015925696.1	peptidase domain-containing ABC transporter	[Clostridium] cellulolyticum H10	[Clostridium]	cellulolyticum	H10; ATCC 35319	GCF_000022065.1
434	13083336	RefSeq	FapD	NC_011900.1	945774	947897	+	WP_000197310.1	peptidase domain-containing ABC transporter	Streptococcus pneumoniae ATCC 700669	Streptococcus	pneumoniae	ATCC 700669	GCF_000026665.1
435	813173	RefSeq	FapD	NC_011900.1	470031	470618	-	WP_000205166.1	peptidase C39	Streptococcus pneumoniae ATCC 700669	Streptococcus	pneumoniae	ATCC 700669	GCF_000026665.1
436	514566	RefSeq	FapD	NC_011900.1	1913487	1915595	+	WP_000701298.1	peptidase domain-containing ABC transporter	Streptococcus pneumoniae ATCC 700669	Streptococcus	pneumoniae	ATCC 700669	GCF_000026665.1
437	521185	RefSeq	FapD	NC_011916.1	775596	777776	+	WP_010918570.1	peptidase domain-containing ABC transporter	Caulobacter crescentus NA1000	Caulobacter	crescentus	NA1000	GCF_000022005.1
438	521185	RefSeq	FapD	NC_011916.1	775596	777776	+	YP_002516093.1	type I protein secretion ATP-binding protein/type I protein secretion transmembrane subunit/type I secretion processing peptidase	Caulobacter crescentus NA1000	Caulobacter	crescentus	NA1000	GCF_000022005.1
439	16386199	RefSeq	FapD	NC_011969.1	4818991	4821147	-	WP_001151548.1	peptidase domain-containing ABC transporter	Bacillus cereus Q1	Bacillus	cereus	Q1	GCF_000013065.1
440	16405879	RefSeq	FapD	NC_011979.1	1978275	1978982	+	WP_012646875.1	peptidase C39	Geobacter daltonii FRC-32	Geobacter	daltonii	FRC-32	GCF_000022265.1
441	16405880	RefSeq	FapF	NC_011979.1	1979649	1980854	-	WP_012646877.1	transporter	Geobacter daltonii FRC-32	Geobacter	daltonii	FRC-32	GCF_000022265.1
442	636145	RefSeq	FapD	NC_011980.1	17017	19113	+	WP_000184924.1	colicin V secretion protein CvaB	Escherichia coli chi7122	Escherichia	coli	chi7122	NA
443	636145	RefSeq	FapD	NC_011980.1	17017	19113	+	YP_002539301.1	colicin V secretion/processing ATP binding protein	Escherichia coli chi7122	Escherichia	coli	chi7122	NA
444	87134603	RefSeq	FapD	NC_011983.1	392473	394563	+	WP_049783267.1	peptidase domain-containing ABC transporter	Agrobacterium radiobacter K84	Agrobacterium	radiobacter	K84	GCF_000016265.1
445	74637829	RefSeq	FapD	NC_012004.1	1150446	1151099	-	WP_041817628.1	hypothetical protein	Streptococcus uberis 0140J	Streptococcus	uberis	0140J	GCF_000009545.1
446	16446611	RefSeq	FapD	NC_012034.1	302429	304633	+	WP_015906869.1	peptidase domain-containing ABC transporter	Caldicellulosiruptor bescii DSM 6725	Caldicellulosiruptor	bescii	DSM 6725	GCF_000022325.1
447	16446619	RefSeq	FapD	NC_012034.1	372135	374339	+	WP_015906932.1	peptidase domain-containing ABC transporter	Caldicellulosiruptor bescii DSM 6725	Caldicellulosiruptor	bescii	DSM 6725	GCF_000022325.1
448	15915809	RefSeq	FapD	NC_012034.1	1206355	1208568	+	WP_015907617.1	peptidase domain-containing ABC transporter	Caldicellulosiruptor bescii DSM 6725	Caldicellulosiruptor	bescii	DSM 6725	GCF_000022325.1
449	16446690	RefSeq	FapD	NC_012034.1	1480215	1481780	-	WP_015907866.1	peptidase domain-containing ABC transporter	Caldicellulosiruptor bescii DSM 6725	Caldicellulosiruptor	bescii	DSM 6725	GCF_000022325.1
450	16709688	RefSeq	FapD	NC_012214.1	3870495	3872594	+	WP_014539834.1	peptidase domain-containing ABC transporter	Erwinia pyrifoliae Ep1/96	Erwinia	pyrifoliae	Ep1/96	GCF_000027265.1
451	16808217	RefSeq	FapD	NC_012440.1	986531	987274	-	WP_012675347.1	peptidase C39 bacteriocin processing	Persephonella marina EX-H1	Persephonella	marina	EX-H1	GCF_000021565.1
452	16809168	RefSeq	FapF	NC_012440.1	985437	986471	-	WP_012676299.1	transporter	Persephonella marina EX-H1	Persephonella	marina	EX-H1	GCF_000021565.1
453	13083336	RefSeq	FapD	NC_012466.1	948552	950675	+	WP_000197310.1	peptidase domain-containing ABC transporter	Streptococcus pneumoniae JJA	Streptococcus	pneumoniae	JJA	GCF_000018985.1
454	514566	RefSeq	FapD	NC_012466.1	1817205	1819313	+	WP_000701298.1	peptidase domain-containing ABC transporter	Streptococcus pneumoniae JJA	Streptococcus	pneumoniae	JJA	GCF_000018985.1
455	16831781	RefSeq	FapD	NC_012466.1	125209	127428	+	WP_000915350.1	peptidase domain-containing ABC transporter	Streptococcus pneumoniae JJA	Streptococcus	pneumoniae	JJA	GCF_000018985.1
456	813173	RefSeq	FapD	NC_012468.1	537237	537824	-	WP_000205166.1	peptidase C39	Streptococcus pneumoniae 70585	Streptococcus	pneumoniae	70585	GCF_000018965.1
457	28978606	RefSeq	FapD	NC_012468.1	155545	157764	+	WP_000915349.1	peptidase domain-containing ABC transporter	Streptococcus pneumoniae 70585	Streptococcus	pneumoniae	70585	GCF_000018965.1
458	74611702	RefSeq	FapD	NC_012470.1	867407	869479	+	WP_041790399.1	peptidase C39	Streptococcus equi subsp. zooepidemicus	Streptococcus	equi	H70	GCF_000026605.1
459	16820799	RefSeq	FapD	NC_012471.1	1720204	1722360	+	WP_012679943.1	peptide cleavage/export ABC transporter	Streptococcus equi subsp. equi 4047	Streptococcus	equi	4047	GCF_000026585.1
460	16848237	RefSeq	FapD	NC_012489.1	4340576	4342699	+	WP_015895505.1	putative bacteriocin-processing peptidase	Gemmatimonas aurantiaca T-27	Gemmatimonas	aurantiaca	T-27	GCF_000010305.1
461	16848428	RefSeq	FapD	NC_012489.1	4582850	4585045	-	WP_015895696.1	peptidase domain-containing ABC transporter	Gemmatimonas aurantiaca T-27	Gemmatimonas	aurantiaca	T-27	GCF_000010305.1
462	16899167	RefSeq	FapD	NC_012551.1	31628	33784	+	WP_012695409.1	peptide cleavage/export ABC transporter	Lactobacillus brevis	Lactobacillus	brevis	925A	NA
463	16899167	RefSeq	FapD	NC_012551.1	31628	33784	+	YP_002790985.1	bacteriocin ABC-transporter	Lactobacillus brevis	Lactobacillus	brevis	925A	NA
464	16927980	RefSeq	FapF	NC_012559.1	162000	163301	+	WP_012695650.1	hypothetical protein	Laribacter hongkongensis HLHK9	Laribacter	hongkongensis	HLHK9	GCF_000021025.1
465	16927981	RefSeq	FapBC	NC_012559.1	163369	163962	-	WP_012695651.1	hypothetical protein	Laribacter hongkongensis HLHK9	Laribacter	hongkongensis	HLHK9	GCF_000021025.1
466	16929216	RefSeq	FapBC	NC_012559.1	1356704	1357843	-	WP_012696883.1	hypothetical protein	Laribacter hongkongensis HLHK9	Laribacter	hongkongensis	HLHK9	GCF_000021025.1
467	16929216	RefSeq	FapBC	NC_012559.1	1356704	1357843	-	WP_012696883.1	hypothetical protein	Laribacter hongkongensis HLHK9	Laribacter	hongkongensis	HLHK9	GCF_000021025.1
468	16930175	RefSeq	FapE	NC_012559.1	2266353	2267042	-	WP_012697842.1	hypothetical protein	Laribacter hongkongensis HLHK9	Laribacter	hongkongensis	HLHK9	GCF_000021025.1
469	16930176	RefSeq	FapD	NC_012559.1	2267065	2267763	-	WP_012697843.1	double-glycine peptidase	Laribacter hongkongensis HLHK9	Laribacter	hongkongensis	HLHK9	GCF_000021025.1
470	16930178	RefSeq	FapBC	NC_012559.1	2267822	2268907	-	WP_012697845.1	hypothetical protein	Laribacter hongkongensis HLHK9	Laribacter	hongkongensis	HLHK9	GCF_000021025.1
471	16930178	RefSeq	FapBC	NC_012559.1	2267822	2268907	-	WP_012697845.1	hypothetical protein	Laribacter hongkongensis HLHK9	Laribacter	hongkongensis	HLHK9	GCF_000021025.1
472	16930418	RefSeq	FapD	NC_012559.1	2512237	2512935	+	WP_012698085.1	peptidase C39	Laribacter hongkongensis HLHK9	Laribacter	hongkongensis	HLHK9	GCF_000021025.1
473	89728698	RefSeq	FapF	NC_012559.1	2513531	2514832	-	WP_052292587.1	hypothetical protein	Laribacter hongkongensis HLHK9	Laribacter	hongkongensis	HLHK9	GCF_000021025.1
474	17504961	RefSeq	FapF	NC_012660.1	2974581	2975885	-	WP_012723886.1	hypothetical protein	Pseudomonas fluorescens SBW25	Pseudomonas	fluorescens	SBW25	GCF_000009225.2
475	17504962	RefSeq	FapE	NC_012660.1	2975935	2976681	-	WP_012723887.1	hypothetical protein	Pseudomonas fluorescens SBW25	Pseudomonas	fluorescens	SBW25	GCF_000009225.2
476	17504963	RefSeq	FapD	NC_012660.1	2976721	2977401	-	WP_012723888.1	peptidase C39	Pseudomonas fluorescens SBW25	Pseudomonas	fluorescens	SBW25	GCF_000009225.2
477	17504964	RefSeq	FapBC	NC_012660.1	2977477	2978220	-	WP_012723889.1	hypothetical protein	Pseudomonas fluorescens SBW25	Pseudomonas	fluorescens	SBW25	GCF_000009225.2
478	17504966	RefSeq	FapA	NC_012660.1	2978839	2979288	-	WP_012723891.1	hypothetical protein	Pseudomonas fluorescens SBW25	Pseudomonas	fluorescens	SBW25	GCF_000009225.2
479	4327822	RefSeq	FapD	NC_012695.1	3653036	3655297	+	WP_004521963.1	peptidase domain-containing ABC transporter	Burkholderia pseudomallei MSHR346	Burkholderia	pseudomallei	MSHR346	GCF_000182585.2
480	17688893	RefSeq	FapD	NC_012731.1	410975	413098	-	WP_012737197.1	peptidase domain-containing ABC transporter	Klebsiella pneumoniae subsp. pneumoniae NTUH-K2044	Klebsiella	pneumoniae	NTUH-K2044	GCF_000009885.1
481	17762302	RefSeq	FapD	NC_012781.1	843335	845572	+	WP_012741807.1	peptidase domain-containing ABC transporter	[Eubacterium] rectale ATCC 33656	[Eubacterium]	rectale	ATCC 33656	GCF_000020605.1
482	17764312	RefSeq	FapD	NC_012781.1	2926111	2928342	-	WP_012743817.1	peptidase domain-containing ABC transporter	[Eubacterium] rectale ATCC 33656	[Eubacterium]	rectale	ATCC 33656	GCF_000020605.1
483	17896210	RefSeq	FapD	NC_012806.1	268426	270462	-	WP_012751487.1	ABC transporter permease	Mycoplasma conjunctivae	Mycoplasma	conjunctivae	HRC/581T	GCF_000026765.1
484	17906800	RefSeq	FapD	NC_012808.1	4562897	4565068	-	WP_004447057.1	peptidase domain-containing ABC transporter	Methylobacterium extorquens AM1	Methylobacterium	extorquens	AM1	GCF_000022685.1
485	13414044	RefSeq	FapD	NC_012856.1	345550	346233	+	WP_012761139.1	peptidase C39	Ralstonia pickettii 12D	Ralstonia	pickettii	12D	GCF_000023425.1
486	13415689	RefSeq	FapF	NC_012856.1	346817	348127	-	WP_012761141.1	acetate kinase	Ralstonia pickettii 12D	Ralstonia	pickettii	12D	GCF_000023425.1
487	13417020	RefSeq	FapF	NC_012856.1	3260897	3262213	-	WP_015855854.1	hypothetical protein	Ralstonia pickettii 12D	Ralstonia	pickettii	12D	GCF_000023425.1
488	13414096	RefSeq	FapE	NC_012856.1	3262354	3263160	-	WP_015855855.1	hypothetical protein	Ralstonia pickettii 12D	Ralstonia	pickettii	12D	GCF_000023425.1
489	13414956	RefSeq	FapD	NC_012856.1	3263160	3263876	-	WP_015855856.1	peptidase C39	Ralstonia pickettii 12D	Ralstonia	pickettii	12D	GCF_000023425.1
490	13415294	RefSeq	FapBC	NC_012856.1	3263943	3264722	-	WP_015855857.1	hypothetical protein	Ralstonia pickettii 12D	Ralstonia	pickettii	12D	GCF_000023425.1
491	13414731	RefSeq	FapBC	NC_012856.1	3264749	3265357	-	WP_015855858.1	hypothetical protein	Ralstonia pickettii 12D	Ralstonia	pickettii	12D	GCF_000023425.1
492	13416145	RefSeq	FapA	NC_012856.1	3265354	3265863	-	WP_015855859.1	hypothetical protein	Ralstonia pickettii 12D	Ralstonia	pickettii	12D	GCF_000023425.1
493	18044108	RefSeq	FapD	NC_012891.1	490276	492429	-	WP_003062135.1	peptide cleavage/export ABC transporter	Streptococcus dysgalactiae subsp. equisimilis GGS_124	Streptococcus	dysgalactiae	GGS_124	GCF_000010705.1
494	12968571	RefSeq	FapD	NC_012924.1	920188	922263	-	WP_012028148.1	ABC transporter	Streptococcus suis SC84	Streptococcus	suis	SC84	GCF_000026725.1
495	18110666	RefSeq	FapD	NC_012962.1	2663921	2664775	-	WP_015834460.1	putative microcin l transport protein	Photorhabdus asymbiotica	Photorhabdus	asymbiotica	NA	GCF_000196475.1
496	18124731	RefSeq	FapD	NC_012982.1	1752959	1755193	-	WP_015827484.1	peptidase domain-containing ABC transporter	Hirschia baltica ATCC 49814	Hirschia	baltica	ATCC 49814	GCF_000023785.1
497	18126497	RefSeq	FapD	NC_012984.1	374218	376368	+	WP_015825125.1	peptide cleavage/export ABC transporter	Lactobacillus plantarum JDM1	Lactobacillus	plantarum	JDM1	GCF_000023085.1
498	18133602	RefSeq	FapD	NC_012988.1	4977299	4979470	-	WP_015824206.1	peptidase domain-containing ABC transporter	Methylobacterium extorquens DM4	Methylobacterium	extorquens	DM4	GCF_000083545.1
499	1066133	RefSeq	FapD	NC_013016.1	2075593	2076087	+	WP_009344947.1	peptidase C39	Neisseria meningitidis alpha14	Neisseria	meningitidis	alpha14	GCF_000083565.1
500	18143057	RefSeq	FapD	NC_013016.1	505242	505784	-	WP_015815335.1	peptidase C39	Neisseria meningitidis alpha14	Neisseria	meningitidis	alpha14	GCF_000083565.1
501	141222883	RefSeq	FapD	NC_013016.1	785603	786145	-	WP_079884605.1	peptidase C39	Neisseria meningitidis alpha14	Neisseria	meningitidis	alpha14	GCF_000083565.1
502	17095108	RefSeq	FapD	NC_013037.1	5934283	5936499	+	WP_015814352.1	peptidase domain-containing ABC transporter	Dyadobacter fermentans DSM 18053	Dyadobacter	fermentans	DSM 18053	GCF_000023125.1
503	18259408	RefSeq	FapD	NC_013061.1	665670	667847	+	WP_012780734.1	peptidase domain-containing ABC transporter	Pedobacter heparinus DSM 2366	Pedobacter	heparinus	DSM 2366	GCF_000023825.1
504	17282717	RefSeq	FapD	NC_013061.1	3969884	3972049	+	WP_015809150.1	peptidase domain-containing ABC transporter	Pedobacter heparinus DSM 2366	Pedobacter	heparinus	DSM 2366	GCF_000023825.1
505	17443171	RefSeq	FapD	NC_013132.1	1521089	1523302	+	WP_012788945.1	peptidase domain-containing ABC transporter	Chitinophaga pinensis DSM 2588	Chitinophaga	pinensis	DSM 2588	GCF_000024005.1
506	17437238	RefSeq	FapF	NC_013132.1	4451484	4452590	+	WP_012791208.1	hypothetical protein	Chitinophaga pinensis DSM 2588	Chitinophaga	pinensis	DSM 2588	GCF_000024005.1
507	17437478	RefSeq	FapD	NC_013132.1	6806762	6808969	-	WP_012792928.1	peptidase domain-containing ABC transporter	Chitinophaga pinensis DSM 2588	Chitinophaga	pinensis	DSM 2588	GCF_000024005.1
508	15453168	RefSeq	FapD	NC_013161.1	2882657	2885773	-	WP_015784378.1	peptidase C39	Cyanothece sp. PCC 8802	Cyanothece	NA	PCC 8802	GCF_000024045.1
509	15452712	RefSeq	FapD	NC_013161.1	3491325	3494045	-	WP_015784687.1	peptidase C39	Cyanothece sp. PCC 8802	Cyanothece	NA	PCC 8802	GCF_000024045.1
510	17102437	RefSeq	FapD	NC_013204.1	3422001	3424145	-	WP_041691681.1	NHLP family bacteriocin export ABC transporter peptidase/permease/ATPase subunit	Eggerthella lenta DSM 2243	Eggerthella	lenta	DSM 2243	GCF_000024265.1
511	18338894	RefSeq	FapD	NC_013209.1	341762	343918	-	WP_003623755.1	peptidase domain-containing ABC transporter	Acetobacter pasteurianus IFO 3283-01	Acetobacter	pasteurianus	IFO 3283	GCF_000010825.1
512	18500917	RefSeq	FapD	NC_013216.1	959281	961446	+	WP_015756547.1	NHLP family bacteriocin export ABC transporter peptidase/permease/ATPase subunit	Desulfotomaculum acetoxidans DSM 771	Desulfotomaculum	acetoxidans	DSM 771	GCF_000024205.1
513	17092735	RefSeq	FapBC	NC_013223.1	2803624	2804925	+	WP_015752861.1	hypothetical protein	Desulfohalobium retbaense DSM 5692	Desulfohalobium	retbaense	DSM 5692	GCF_000024325.1
514	17092734	RefSeq	FapD	NC_013223.1	2805010	2805717	+	WP_015752862.1	peptidase C39 bacteriocin processing	Desulfohalobium retbaense DSM 5692	Desulfohalobium	retbaense	DSM 5692	GCF_000024325.1
515	17092730	RefSeq	FapF	NC_013223.1	2808685	2809674	+	WP_015752866.1	hypothetical protein	Desulfohalobium retbaense DSM 5692	Desulfohalobium	retbaense	DSM 5692	GCF_000024325.1
516	1306687	RefSeq	FapD	NC_013326.1	27516	29675	+	WP_012211140.1	peptidase domain-containing ABC transporter	Staphylococcus aureus	Staphylococcus	aureus	WB43S	NA
517	1306687	RefSeq	FapD	NC_013326.1	27516	29675	+	YP_006937912.1	ABC-type bacteriocin transporter family protein	Staphylococcus aureus	Staphylococcus	aureus	WB43S	NA
518	1306687	RefSeq	FapD	NC_013348.1	3556	5715	-	WP_012211140.1	peptidase domain-containing ABC transporter	Staphylococcus aureus	Staphylococcus	aureus	SK1271	NA
519	1306687	RefSeq	FapD	NC_013348.1	3556	5715	-	YP_006938653.1	ABC-type bacteriocin transporter family protein	Staphylococcus aureus	Staphylococcus	aureus	SK1271	NA
520	19207797	RefSeq	FapD	NC_013377.1	19627	21783	+	WP_012818074.1	peptidase domain-containing ABC transporter	Staphylococcus epidermidis	Staphylococcus	epidermidis	SK933	NA
521	19207797	RefSeq	FapD	NC_013377.1	19627	21783	+	YP_006939022.1	ABC-type bacteriocin transporter family protein	Staphylococcus epidermidis	Staphylococcus	epidermidis	SK933	NA
522	19207820	RefSeq	FapD	NC_013379.2	31	2160	+	WP_012818082.1	peptidase domain-containing ABC transporter	Staphylococcus epidermidis	Staphylococcus	epidermidis	SK939	NA
523	19207820	RefSeq	FapD	NC_013379.2	31	2160	+	YP_006939047.1	Lantibiotic mersacidin transporter system	Staphylococcus epidermidis	Staphylococcus	epidermidis	SK939	NA
524	17064027	RefSeq	FapD	NC_013440.1	4157656	4160412	-	WP_012828110.1	peptidase domain-containing ABC transporter	Haliangium ochraceum DSM 14365	Haliangium	ochraceum	DSM 14365	GCF_000024805.1
525	17068271	RefSeq	FapD	NC_013440.1	8015653	8017884	+	WP_012830907.1	peptidase domain-containing ABC transporter	Haliangium ochraceum DSM 14365	Haliangium	ochraceum	DSM 14365	GCF_000024805.1
526	18966757	RefSeq	FapD	NC_013511.1	545081	547099	+	WP_012855715.1	ABC transporter ATP-binding protein	Mycoplasma hominis ATCC 23114	Mycoplasma	hominis	ATCC 23114	GCF_000085865.1
527	19240564	RefSeq	FapD	NC_013716.1	4335998	4338151	+	WP_012908057.1	peptidase domain-containing ABC transporter	Citrobacter rodentium ICC168	Citrobacter	rodentium	ICC168	GCF_000027085.1
528	75360951	RefSeq	FapD	NC_013716.1	404388	406517	-	WP_042622935.1	peptidase domain-containing ABC transporter	Citrobacter rodentium ICC168	Citrobacter	rodentium	ICC168	GCF_000027085.1
529	77057450	RefSeq	FapF	NC_013720.1	3649231	3650754	-	WP_044181800.1	hypothetical protein	Pirellula staleyi DSM 6068	Pirellula	staleyi	DSM 6068	GCF_000025185.1
530	143568151	RefSeq	FapD	NC_013720.1	3648510	3649292	-	WP_081441481.1	hypothetical protein	Pirellula staleyi DSM 6068	Pirellula	staleyi	DSM 6068	GCF_000025185.1
531	19260713	RefSeq	FapD	NC_013722.1	3036137	3038251	+	WP_012917037.1	peptidase domain-containing ABC transporter	Xanthomonas albilineans GPE PC73	Xanthomonas	albilineans	GPE PC73	GCF_000087965.2
532	19413090	RefSeq	FapD	NC_013798.1	2094717	2096864	+	WP_012962516.1	peptide cleavage/export ABC transporter	Streptococcus gallolyticus UCN34	Streptococcus	gallolyticus	UCN34	GCF_000027185.1
533	18988897	RefSeq	FapD	NC_013850.1	5006319	5008442	+	WP_012969129.1	peptidase domain-containing ABC transporter	Klebsiella variicola At-22	Klebsiella	variicola	At-22	GCF_000025465.1
534	17968410	RefSeq	FapF	NC_013851.1	868977	870122	+	WP_012969969.1	hypothetical protein	Allochromatium vinosum DSM 180	Allochromatium	vinosum	DSM 180	GCF_000025485.1
535	17968411	RefSeq	FapD	NC_013851.1	870156	870788	-	WP_012969970.1	peptidase C39	Allochromatium vinosum DSM 180	Allochromatium	vinosum	DSM 180	GCF_000025485.1
536	19426508	RefSeq	FapD	NC_013855.1	616004	618259	-	WP_012975926.1	ABC transporter	Azospirillum sp. B510	Azospirillum	NA	B510	GCF_000010725.1
537	19426978	RefSeq	FapD	NC_013855.1	1269712	1271952	+	WP_012976396.1	NHLP family bacteriocin export ABC transporter peptidase/permease/ATPase subunit	Azospirillum sp. B510	Azospirillum	NA	B510	GCF_000010725.1
538	19023279	RefSeq	FapD	NC_013861.1	1811646	1813826	+	WP_003631686.1	ATPase	Legionella longbeachae NSW150	Legionella	longbeachae	NSW150	GCF_000091785.1
539	19417406	RefSeq	FapD	NC_013861.1	3381293	3383380	-	WP_012979428.1	peptidase domain-containing ABC transporter	Legionella longbeachae NSW150	Legionella	longbeachae	NSW150	GCF_000091785.1
540	16679054	RefSeq	FapD	NC_013889.1	1080902	1081609	-	WP_012982429.1	peptidase C39	Thioalkalivibrio sp. K90mix	Thioalkalivibrio	NA	K90mix	GCF_000025545.1
541	16679056	RefSeq	FapF	NC_013889.1	1079357	1080373	+	WP_018174524.1	hypothetical protein	Thioalkalivibrio sp. K90mix	Thioalkalivibrio	NA	K90mix	GCF_000025545.1
542	18753629	RefSeq	FapD	NC_013929.1	981648	983885	+	WP_012998784.1	NHLP family bacteriocin export ABC transporter peptidase/permease/ATPase subunit	Streptomyces scabiei 87.22	Streptomyces	scabiei	87.22	GCF_000091305.1
543	19525448	RefSeq	FapD	NC_013946.1	309392	311479	+	WP_013012636.1	peptidase domain-containing ABC transporter	Meiothermus ruber DSM 1279	Meiothermus	ruber	NA	GCF_000024425.1
544	17166859	RefSeq	FapD	NC_013946.1	3080161	3080790	-	WP_013015280.1	peptidase C39	Meiothermus ruber DSM 1279	Meiothermus	ruber	NA	GCF_000024425.1
545	19537588	RefSeq	FapD	NC_013948.1	130366	132423	+	WP_013021778.1	peptidase C39	Mycoplasma agalactiae	Mycoplasma	agalactiae	5632	GCF_000089865.1
546	19552654	RefSeq	FapD	NC_013949.1	5080	5739	-	WP_013022372.1	periplasmic C39-family peptidase	Helicobacter mustelae 12198	Helicobacter	mustelae	12198	GCF_000091985.1
547	19717008	RefSeq	FapF	NC_013960.1	145834	147093	-	WP_013031247.1	hypothetical protein	Nitrosococcus halophilus Nc 4	Nitrosococcus	halophilus	Nc 4	GCF_000024725.1
548	19717009	RefSeq	FapD	NC_013960.1	147134	147820	-	WP_013031248.1	peptidase C39	Nitrosococcus halophilus Nc 4	Nitrosococcus	halophilus	Nc 4	GCF_000024725.1
549	19717664	RefSeq	FapD	NC_013960.1	845239	848289	-	WP_013031903.1	peptidase C39	Nitrosococcus halophilus Nc 4	Nitrosococcus	halophilus	Nc 4	GCF_000024725.1
550	19592510	RefSeq	FapD	NC_013961.1	684111	684668	-	WP_004155489.1	peptidase	Erwinia amylovora CFBP1430	Erwinia	amylovora	CFPB1430	GCF_000091565.1
551	19592510	RefSeq	FapD	NC_013971.1	3086633	3087190	+	WP_004155489.1	peptidase	Erwinia amylovora ATCC 49946	Erwinia	amylovora	ATCC 49946	GCF_000027205.1
552	19844044	RefSeq	FapD	NC_014033.1	1320345	1322546	-	WP_013065603.1	peptidase domain-containing ABC transporter	Prevotella ruminicola 23	Prevotella	ruminicola	Bryant 23	GCF_000025925.1
553	19891992	RefSeq	FapD	NC_014041.1	4742288	4744456	-	WP_013073761.1	peptidase domain-containing ABC transporter	Zunongwangia profunda SM-A87	Zunongwangia	profunda	SMA-87	GCF_000023465.1
554	19947733	RefSeq	FapD	NC_014098.1	2913470	2916106	-	WP_013076761.1	peptidase domain-containing ABC transporter	Kyrpidia tusciae DSM 2912	Kyrpidia	tusciae	DSM 2912	GCF_000092905.1
555	19100715	RefSeq	FapA	NC_014117.1	2449718	2450269	+	WP_013090098.1	hypothetical protein	Burkholderia sp. CCGE1002	Burkholderia	NA	CCGE1002	GCF_000092885.1
556	19100717	RefSeq	FapBC	NC_014117.1	2450969	2452360	+	WP_013090100.1	hypothetical protein	Burkholderia sp. CCGE1002	Burkholderia	NA	CCGE1002	GCF_000092885.1
557	19100718	RefSeq	FapD	NC_014117.1	2452466	2453179	+	WP_013090101.1	peptidase C39	Burkholderia sp. CCGE1002	Burkholderia	NA	CCGE1002	GCF_000092885.1
558	19100719	RefSeq	FapE	NC_014117.1	2453187	2453996	+	WP_013090102.1	hypothetical protein	Burkholderia sp. CCGE1002	Burkholderia	NA	CCGE1002	GCF_000092885.1
559	19100720	RefSeq	FapF	NC_014117.1	2454091	2455542	+	WP_013090103.1	hypothetical protein	Burkholderia sp. CCGE1002	Burkholderia	NA	CCGE1002	GCF_000092885.1
560	19099264	RefSeq	FapD	NC_014118.1	1679837	1682905	-	WP_013092511.1	peptidase C39	Burkholderia sp. CCGE1002	Burkholderia	NA	CCGE1002	GCF_000092885.1
561	19897008	RefSeq	FapD	NC_014121.1	76707	78803	+	WP_013094848.1	peptidase domain-containing ABC transporter	Enterobacter cloacae subsp. cloacae ATCC 13047	Enterobacter	cloacae	ATCC 13047	GCF_000025565.1
562	19897008	RefSeq	FapD	NC_014121.1	76707	78803	+	YP_003610594.1	hypothetical protein	Enterobacter cloacae subsp. cloacae ATCC 13047	Enterobacter	cloacae	ATCC 13047	GCF_000025565.1
563	19974233	RefSeq	FapD	NC_014136.1	1210657	1212804	-	WP_013103376.1	peptide cleavage/export ABC transporter	Leuconostoc kimchii IMSNU 11154	Leuconostoc	kimchii	IMSNU 11154	GCF_000092505.1
564	33321165	RefSeq	FapD	NC_014171.1	5295400	5297619	-	WP_000473577.1	peptidase domain-containing ABC transporter	Bacillus thuringiensis BMB171	Bacillus	thuringiensis	BMB171	GCF_000092165.1
565	18533584	RefSeq	FapD	NC_014216.1	935274	936026	-	WP_013163017.1	peptidase C39 bacteriocin processing	Desulfurivibrio alkaliphilus AHT 2	Desulfurivibrio	alkaliphilus	AHT 2	GCF_000092205.1
566	20237616	RefSeq	FapD	NC_014228.1	3677388	3677957	+	WP_013185318.1	hypothetical protein	Xenorhabdus nematophila ATCC 19061	Xenorhabdus	nematophila	ATCC 19061	GCF_000252955.1
567	20238232	RefSeq	FapD	NC_014228.1	4308854	4310959	+	WP_013185695.1	peptidase domain-containing ABC transporter	Xenorhabdus nematophila ATCC 19061	Xenorhabdus	nematophila	ATCC 19061	GCF_000252955.1
568	16669765	RefSeq	FapD	NC_014248.1	63685	65853	-	WP_013189748.1	peptidase domain-containing ABC transporter	'Nostoc azollae' 0708	'Nostoc	azollae'	708	GCF_000196515.1
569	16669256	RefSeq	FapD	NC_014248.1	766734	769775	+	WP_013190199.1	ABC transporter ATP-binding protein	'Nostoc azollae' 0708	'Nostoc	azollae'	708	GCF_000196515.1
570	20331428	RefSeq	FapF	NC_014259.1	3463860	3465038	-	WP_013198903.1	hypothetical protein	Acinetobacter oleivorans DR1	Acinetobacter	oleivorans	DR1	GCF_000196795.1
571	20331429	RefSeq	FapD	NC_014259.1	3465105	3465938	-	WP_013198904.1	peptidase	Acinetobacter oleivorans DR1	Acinetobacter	oleivorans	DR1	GCF_000196795.1
572	74517637	RefSeq	FapD	NC_014306.1	1995402	1997504	+	WP_041691978.1	hypothetical protein	Erwinia billingiae Eb661	Erwinia	billingiae	Eb661	GCF_000196615.1
573	20375726	RefSeq	FapF	NC_014311.1	3058170	3059510	+	WP_013213544.1	acetate kinase	Ralstonia solanacearum PSI07	Ralstonia	solanacearum	PSI07	GCF_000283475.1
574	20375728	RefSeq	FapD	NC_014311.1	3060107	3060811	-	WP_013213546.1	peptidase C39	Ralstonia solanacearum PSI07	Ralstonia	solanacearum	PSI07	GCF_000283475.1
575	20562015	RefSeq	FapF	NC_014355.1	839024	840052	+	WP_013247460.1	DUF3187 domain-containing protein	Nitrospira defluvii	Nitrospira	defluvii	NA	GCF_000196815.1
576	20638537	RefSeq	FapD	NC_014365.1	2773007	2775157	-	WP_013259299.1	NHLP family bacteriocin export ABC transporter peptidase/permease/ATPase subunit	Desulfarculus baarsii DSM 2075	Desulfarculus	baarsii	DSM 2075	GCF_000143965.1
577	74993577	RefSeq	FapD	NC_014387.1	986484	988661	+	WP_042256515.1	NHLP family bacteriocin export ABC transporter peptidase/permease/ATPase subunit	Butyrivibrio proteoclasticus B316	Butyrivibrio	proteoclasticus	B316	GCF_000145035.1
578	20732615	RefSeq	FapD	NC_014392.1	374118	376322	+	WP_013289657.1	peptidase domain-containing ABC transporter	Caldicellulosiruptor obsidiansis OB47	Caldicellulosiruptor	obsidiansis	OB47	GCF_000145215.1
579	20733390	RefSeq	FapD	NC_014392.1	1276358	1278562	+	WP_013290451.1	peptidase domain-containing ABC transporter	Caldicellulosiruptor obsidiansis OB47	Caldicellulosiruptor	obsidiansis	OB47	GCF_000145215.1
580	18031281	RefSeq	FapD	NC_014393.1	925825	928107	+	WP_010073170.1	peptidase domain-containing ABC transporter	Clostridium cellulovorans 743B	Clostridium	cellulovorans	743B	GCF_000145275.1
581	18033058	RefSeq	FapD	NC_014393.1	5085102	5087300	-	WP_010074238.1	peptidase domain-containing ABC transporter	Clostridium cellulovorans 743B	Clostridium	cellulovorans	743B	GCF_000145275.1
582	18033061	RefSeq	FapD	NC_014393.1	5090698	5092860	-	WP_010074241.1	peptidase domain-containing ABC transporter	Clostridium cellulovorans 743B	Clostridium	cellulovorans	743B	GCF_000145275.1
583	18033096	RefSeq	FapD	NC_014393.1	5134344	5136521	-	WP_010074276.1	peptidase domain-containing ABC transporter	Clostridium cellulovorans 743B	Clostridium	cellulovorans	743B	GCF_000145275.1
584	18029777	RefSeq	FapD	NC_014393.1	220739	222970	+	WP_010075312.1	peptidase domain-containing ABC transporter	Clostridium cellulovorans 743B	Clostridium	cellulovorans	743B	GCF_000145275.1
585	18033278	RefSeq	FapD	NC_014393.1	1758270	1760537	+	WP_010075954.1	peptidase domain-containing ABC transporter	Clostridium cellulovorans 743B	Clostridium	cellulovorans	743B	GCF_000145275.1
586	18030082	RefSeq	FapD	NC_014393.1	993127	995358	+	WP_010076580.1	peptidase domain-containing ABC transporter	Clostridium cellulovorans 743B	Clostridium	cellulovorans	743B	GCF_000145275.1
587	18071429	RefSeq	FapF	NC_014394.1	2266349	2267725	+	WP_013294025.1	hypothetical protein	Gallionella capsiferriformans ES-2	Gallionella	capsiferriformans	ES-2	GCF_000145255.1
588	20776725	RefSeq	FapD	NC_014448.1	396019	398049	+	WP_013302140.1	ABC transporter ATPase	Mycoplasma hyorhinis HUB-1	Mycoplasma	hyorhinis	HUB-1	GCF_000145705.1
589	20914942	RefSeq	FapD	NC_014501.1	1453222	1455942	-	WP_013321446.1	peptidase C39	Cyanothece sp. PCC 7822	Cyanothece	NA	PCC 7822	GCF_000147335.1
590	19464196	RefSeq	FapD	NC_014539.1	3068234	3070336	-	WP_013340152.1	peptidase domain-containing ABC transporter	Burkholderia sp. CCGE1003	Burkholderia	NA	CCGE1003	GCF_000148685.1
591	19464922	RefSeq	FapD	NC_014540.1	1600707	1603763	+	WP_013342359.1	peptidase C39	Burkholderia sp. CCGE1003	Burkholderia	NA	CCGE1003	GCF_000148685.1
592	21012061	RefSeq	FapD	NC_014541.1	654668	656863	+	WP_013344123.1	peptidase domain-containing ABC transporter	Ferrimonas balearica DSM 9799	Ferrimonas	balearica	DSM 9799	GCF_000148645.1
593	21010514	RefSeq	FapD	NC_014552.1	84669	86732	+	WP_013354347.1	multidrug ABC transporter ATP-binding protein	Mycoplasma fermentans JER	Mycoplasma	fermentans	JER	GCF_000148625.1
594	21065014	RefSeq	FapD	NC_014554.1	368888	371038	+	WP_013355184.1	peptide cleavage/export ABC transporter	Lactobacillus plantarum subsp. plantarum ST-III	Lactobacillus	plantarum	ST-III	GCF_000148815.2
595	21066864	RefSeq	FapD	NC_014561.1	101655	103838	+	WP_013356588.1	peptidase domain-containing ABC transporter	Pantoea vagans C9-1	Pantoea	vagans	C9-1	GCF_000148935.1
596	21180427	RefSeq	FapD	NC_014622.2	4777992	4780112	-	WP_013373084.1	peptidase domain-containing ABC transporter	Paenibacillus polymyxa SC2	Paenibacillus	polymyxa	SC2	GCF_000164985.3
597	6160438	RefSeq	FapD	NC_014623.1	3954017	3956248	-	WP_002613494.1	peptidase domain-containing ABC transporter	Stigmatella aurantiaca DW4/3-1	Stigmatella	aurantiaca	DW4/3-1	GCF_000165485.1
598	21153224	RefSeq	FapD	NC_014624.2	3322507	3324729	-	WP_013381828.1	peptidase domain-containing ABC transporter	Eubacterium limosum KIST612	Eubacterium	limosum	KIST612	GCF_000152245.2
599	20102518	RefSeq	FapD	NC_014643.1	1147385	1149598	+	WP_013398299.1	peptidase domain-containing ABC transporter	Rothia dentocariosa ATCC 17931	Rothia	dentocariosa	ATCC 17931	GCF_000164695.2
600	21394671	RefSeq	FapD	NC_014653.1	4941	5828	+	WP_013404452.1	bacteriocin/lantibiotic ABC transporter	Photobacterium damselae subsp. damselae	Photobacterium	damselae	NA	NA
601	21394671	RefSeq	FapD	NC_014653.1	4941	5828	+	YP_003993687.1	COG2274: ABC-type bacteriocin/lantibiotic exporters, contain an N-terminal double-glycine peptidase domain	Photobacterium damselae subsp. damselae	Photobacterium	damselae	NA	NA
602	21409892	RefSeq	FapD	NC_014655.1	1427821	1430019	+	WP_013408144.1	peptidase domain-containing ABC transporter	Leadbetterella byssophila DSM 17132	Leadbetterella	byssophila	DSM 17132	GCF_000166395.1
603	21387518	RefSeq	FapD	NC_014720.1	2503130	2505334	-	WP_013431190.1	peptidase domain-containing ABC transporter	Caldicellulosiruptor kronotskyensis 2002	Caldicellulosiruptor	kronotskyensis	2002	GCF_000166775.1
604	21391451	RefSeq	FapD	NC_014721.1	325948	328152	+	WP_013431698.1	peptidase domain-containing ABC transporter	Caldicellulosiruptor kristjanssonii I77R1B	Caldicellulosiruptor	kristjanssonii	I77R1B	GCF_000166695.1
605	21391097	RefSeq	FapD	NC_014721.1	2022937	2025135	-	WP_013433161.1	peptidase domain-containing ABC transporter	Caldicellulosiruptor kristjanssonii I77R1B	Caldicellulosiruptor	kristjanssonii	I77R1B	GCF_000166695.1
606	21503995	RefSeq	FapD	NC_014752.1	1514823	1515479	+	WP_013449180.1	hypothetical protein	Neisseria lactamica 020-06	Neisseria	lactamica	020-06	GCF_000196295.1
607	21524132	RefSeq	FapD	NC_014757.1	27939	30086	+	WP_013450104.1	peptidase domain-containing ABC transporter	Bacillus cereus VPC1401	Bacillus	cereus	VPC1401	NA
608	21524132	RefSeq	FapD	NC_014757.1	27939	30086	+	YP_004050050.1	BacT protein	Bacillus cereus VPC1401	Bacillus	cereus	VPC1401	NA
609	21495329	RefSeq	FapD	NC_014760.1	133401	135458	+	WP_013456341.1	peptidase C39	Mycoplasma bovis PG45	Mycoplasma	bovis	PG45	GCF_000183385.1
610	98992126	RefSeq	FapD	NC_014803.1	159237	161372	+	WP_076916056.1	peptidase domain-containing ABC transporter	Pseudoalteromonas sp. SM9913	Pseudoalteromonas	NA	NA	GCF_000184065.1
611	18542337	RefSeq	FapD	NC_014837.1	1674785	1676887	-	WP_013508680.1	peptidase domain-containing ABC transporter	Pantoea sp. At-9b	Pantoea	NA	At-9b	GCF_000175935.2
612	74013161	RefSeq	FapD	NC_014920.1	798127	798582	+	WP_041174923.1	hemin receptor	Haemophilus influenzae F3031	Haemophilus	influenzae	F3031	GCF_000197875.1
613	17734671	RefSeq	FapD	NC_014921.1	78877	80940	+	WP_013526639.1	multidrug ABC transporter ATP-binding protein	Mycoplasma fermentans M64	Mycoplasma	fermentans	M64	GCF_000186005.1
614	74013430	RefSeq	FapD	NC_014922.1	1599390	1599845	+	WP_041175194.1	hemin receptor	Haemophilus influenzae F3047	Haemophilus	influenzae	F3047	GCF_000200475.1
615	74586928	RefSeq	FapD	NC_014924.1	2143967	2146063	-	WP_041764806.1	peptidase domain-containing ABC transporter	Pseudoxanthomonas suwonensis 11-1	Pseudoxanthomonas	suwonensis	2018-01-11	GCF_000185965.1
616	21871307	RefSeq	FapD	NC_014925.1	2084340	2086484	-	WP_014613109.1	peptidase domain-containing ABC transporter	Staphylococcus pseudintermedius HKU10-03	Staphylococcus	pseudintermedius	HKU10-03	GCF_000185885.1
617	76635095	RefSeq	FapD	NC_014958.1	2800375	2800929	-	WP_043816757.1	hypothetical protein	Deinococcus maricopensis DSM 21211	Deinococcus	maricopensis	DSM 21211	GCF_000186385.1
618	21982407	RefSeq	FapD	NC_014962.1	2049142	2054976	-	WP_013564294.1	NHLP family bacteriocin export ABC transporter peptidase/permease/ATPase subunit	Isosphaera pallida ATCC 43644	Isosphaera	pallida	ATCC 43644	GCF_000186345.1
619	21995269	RefSeq	FapD	NC_014970.1	223055	225052	-	WP_015726158.1	ABC transporter ATP-binding protein	Mycoplasma haemofelis str. Langford 1	Mycoplasma	haemofelis	Langford 1	GCF_000200735.1
620	22135454	RefSeq	FapD	NC_015061.1	2975313	2977412	-	WP_013576039.1	peptidase domain-containing ABC transporter	Rahnella sp. Y9602	Rahnella	NA	Y9602	GCF_000187705.1
621	22137782	RefSeq	FapD	NC_015063.1	71597	73696	-	WP_013578365.1	peptidase domain-containing ABC transporter	Rahnella sp. Y9602	Rahnella	NA	Y9602	GCF_000187705.1
622	19170523	RefSeq	FapD	NC_015136.1	3013651	3015753	-	WP_013589251.1	peptidase domain-containing ABC transporter	Burkholderia sp. CCGE1001	Burkholderia	NA	CCGE1001	GCF_000176935.3
623	19169214	RefSeq	FapD	NC_015137.1	1112470	1115526	-	WP_013591081.1	peptidase C39	Burkholderia sp. CCGE1001	Burkholderia	NA	CCGE1001	GCF_000176935.3
624	22423675	RefSeq	FapD	NC_015160.1	442454	444649	-	WP_013610707.1	peptidase domain-containing ABC transporter	Odoribacter splanchnicus DSM 20712	Odoribacter	splanchnicus	DSM 220712	GCF_000190535.1
625	22429183	RefSeq	FapD	NC_015162.1	156422	157114	+	WP_013615946.1	peptidase C39	Deinococcus proteolyticus MRP	Deinococcus	proteolyticus	MRP	GCF_000190555.1
626	22429338	RefSeq	FapD	NC_015163.1	3040	3654	-	WP_013615993.1	peptidase C39	Deinococcus proteolyticus MRP	Deinococcus	proteolyticus	MRP	GCF_000190555.1
627	22431896	RefSeq	FapD	NC_015164.1	3055655	3056509	-	WP_013618536.1	ABC transporter ATP-binding protein	Bacteroides salanitronis DSM 18170	Bacteroides	salanitronis	DSM 18170	GCF_000190575.1
628	22432957	RefSeq	FapD	NC_015168.1	13432	15597	+	WP_013622880.1	peptidase domain-containing ABC transporter	Bacteroides salanitronis DSM 18170	Bacteroides	salanitronis	DSM 18170	GCF_000190575.1
629	22474115	RefSeq	FapD	NC_015186.1	3180630	3181385	-	WP_007422630.1	peptidase C39	Acidiphilium multivorum AIU301	Acidiphilium	multivorum	AIU301	GCF_000202835.1
630	5356447	RefSeq	FapF	NC_015186.1	3182779	3184128	-	WP_012040162.1	hypothetical protein	Acidiphilium multivorum AIU301	Acidiphilium	multivorum	AIU301	GCF_000202835.1
631	22533002	RefSeq	FapD	NC_015215.1	2027140	2029287	+	WP_013643495.1	peptide cleavage/export ABC transporter	Streptococcus gallolyticus subsp. gallolyticus ATCC BAA-2069	Streptococcus	gallolyticus	ATCC BAA-2069	GCF_000203195.1
632	22604334	RefSeq	FapD	NC_015224.1	2839946	2842081	+	WP_013650042.1	peptidase domain-containing ABC transporter	Yersinia enterocolitica subsp. palearctica 105.5R(r)	Yersinia	enterocolitica	105.5R(r)	GCF_000192105.1
633	20057729	RefSeq	FapD	NC_015275.1	123251	125488	+	WP_013655147.1	peptidase domain-containing ABC transporter	Clostridium lentocellum DSM 5427	Clostridium	lentocellum	DSM 5427	GCF_000178835.2
634	20058169	RefSeq	FapD	NC_015275.1	168582	170789	+	WP_013655173.1	peptidase domain-containing ABC transporter	Clostridium lentocellum DSM 5427	Clostridium	lentocellum	DSM 5427	GCF_000178835.2
635	20058461	RefSeq	FapD	NC_015275.1	3997584	3999761	-	WP_013658622.1	peptidase domain-containing ABC transporter	Clostridium lentocellum DSM 5427	Clostridium	lentocellum	DSM 5427	GCF_000178835.2
636	22712862	RefSeq	FapD	NC_015277.1	2300394	2302562	-	WP_013665178.1	peptidase domain-containing ABC transporter	Sphingobacterium sp. 21	Sphingobacterium	NA	21	GCF_000192845.1
637	22715026	RefSeq	FapD	NC_015277.1	4953713	4955878	+	WP_013667342.1	peptidase domain-containing ABC transporter	Sphingobacterium sp. 21	Sphingobacterium	NA	21	GCF_000192845.1
638	20786313	RefSeq	FapD	NC_015311.1	1889822	1892038	+	WP_006948484.1	peptidase domain-containing ABC transporter	Prevotella denticola F0289	Prevotella	denticola	F0289	GCF_000193395.1
639	22762437	RefSeq	FapD	NC_015311.1	909430	911619	+	WP_013670923.1	peptidase domain-containing ABC transporter	Prevotella denticola F0289	Prevotella	denticola	F0289	GCF_000193395.1
640	22761929	RefSeq	FapD	NC_015311.1	2331071	2333281	-	WP_013671844.1	peptidase domain-containing ABC transporter	Prevotella denticola F0289	Prevotella	denticola	F0289	GCF_000193395.1
641	22808435	RefSeq	FapD	NC_015321.1	4550267	4552459	-	WP_013688735.1	peptidase domain-containing ABC transporter	Fluviicola taffensis DSM 16823	Fluviicola	taffensis	DSM 16823	GCF_000194605.1
642	22824987	RefSeq	FapF	NC_015376.1	1824393	1825799	-	WP_013690228.1	hypothetical protein	Burkholderia gladioli BSR3	Burkholderia	gladioli	BSR3	GCF_000194745.1
643	22824988	RefSeq	FapE	NC_015376.1	1825976	1826803	-	WP_013690229.1	hypothetical protein	Burkholderia gladioli BSR3	Burkholderia	gladioli	BSR3	GCF_000194745.1
644	22824989	RefSeq	FapD	NC_015376.1	1826810	1827520	-	WP_013690230.1	peptidase C39	Burkholderia gladioli BSR3	Burkholderia	gladioli	BSR3	GCF_000194745.1
645	22824990	RefSeq	FapBC	NC_015376.1	1827640	1829079	-	WP_013690231.1	hypothetical protein	Burkholderia gladioli BSR3	Burkholderia	gladioli	BSR3	GCF_000194745.1
646	22824991	RefSeq	FapBC	NC_015376.1	1829103	1829768	-	WP_013690232.1	hypothetical protein	Burkholderia gladioli BSR3	Burkholderia	gladioli	BSR3	GCF_000194745.1
647	22824991	RefSeq	FapBC	NC_015376.1	1829103	1829768	-	WP_013690232.1	hypothetical protein	Burkholderia gladioli BSR3	Burkholderia	gladioli	BSR3	GCF_000194745.1
648	22824992	RefSeq	FapA	NC_015376.1	1829765	1830235	-	WP_013690233.1	hypothetical protein	Burkholderia gladioli BSR3	Burkholderia	gladioli	BSR3	GCF_000194745.1
649	22830420	RefSeq	FapA	NC_015379.1	3845557	3846003	+	WP_003202367.1	hypothetical protein	Pseudomonas brassicacearum subsp. brassicacearum NFM421	Pseudomonas	brassicacearum	NFM421	GCF_000194805.1
650	22830421	RefSeq	FapBC	NC_015379.1	3846005	3846598	+	WP_003202370.1	hypothetical protein	Pseudomonas brassicacearum subsp. brassicacearum NFM421	Pseudomonas	brassicacearum	NFM421	GCF_000194805.1
651	22830421	RefSeq	FapBC	NC_015379.1	3846005	3846598	+	WP_003202370.1	hypothetical protein	Pseudomonas brassicacearum subsp. brassicacearum NFM421	Pseudomonas	brassicacearum	NFM421	GCF_000194805.1
652	22830422	RefSeq	FapBC	NC_015379.1	3846658	3847635	+	WP_003202372.1	hypothetical protein	Pseudomonas brassicacearum subsp. brassicacearum NFM421	Pseudomonas	brassicacearum	NFM421	GCF_000194805.1
653	22830423	RefSeq	FapD	NC_015379.1	3847805	3848485	+	WP_003202374.1	peptidase C39	Pseudomonas brassicacearum subsp. brassicacearum NFM421	Pseudomonas	brassicacearum	NFM421	GCF_000194805.1
654	22830424	RefSeq	FapE	NC_015379.1	3848544	3849290	+	WP_003202376.1	hypothetical protein	Pseudomonas brassicacearum subsp. brassicacearum NFM421	Pseudomonas	brassicacearum	NFM421	GCF_000194805.1
655	22830425	RefSeq	FapF	NC_015379.1	3849347	3850630	+	WP_003202378.1	transporter	Pseudomonas brassicacearum subsp. brassicacearum NFM421	Pseudomonas	brassicacearum	NFM421	GCF_000194805.1
656	22820824	RefSeq	FapBC	NC_015381.1	1115737	1117173	-	WP_013697037.1	hypothetical protein	Burkholderia gladioli BSR3	Burkholderia	gladioli	BSR3	GCF_000194745.1
657	22880312	RefSeq	FapD	NC_015387.1	1923721	1924365	-	WP_013704693.1	peptidase C39	Marinithermus hydrothermalis DSM 14884	Marinithermus	hydrothermalis	DSM 14884	GCF_000195335.1
658	22880568	RefSeq	FapD	NC_015387.1	2197020	2197670	-	WP_013704949.1	peptidase C39	Marinithermus hydrothermalis DSM 14884	Marinithermus	hydrothermalis	DSM 14884	GCF_000195335.1
659	22880964	RefSeq	FapF	NC_015388.1	416244	417308	+	WP_013705345.1	transporter	Desulfobacca acetoxidans DSM 11109	Desulfobacca	acetoxidans	DSM 11109	GCF_000195295.1
660	22881690	RefSeq	FapF	NC_015388.1	1268018	1269055	+	WP_013706071.1	transporter	Desulfobacca acetoxidans DSM 11109	Desulfobacca	acetoxidans	DSM 11109	GCF_000195295.1
661	22882971	RefSeq	FapF	NC_015388.1	2689762	2690736	-	WP_013707352.1	transporter	Desulfobacca acetoxidans DSM 11109	Desulfobacca	acetoxidans	DSM 11109	GCF_000195295.1
662	23018337	RefSeq	FapD	NC_015410.1	2900892	2901653	-	WP_013715752.1	peptidase C39	Pseudomonas mendocina NK-01	Pseudomonas	mendocina	NK-01	GCF_000204295.1
663	74591487	RefSeq	FapF	NC_015410.1	2899849	2900853	-	WP_041769463.1	flagellar protein FilC	Pseudomonas mendocina NK-01	Pseudomonas	mendocina	NK-01	GCF_000204295.1
664	87127612	RefSeq	FapD	NC_015428.1	203707	204486	-	WP_049775758.1	hypothetical protein	Lactobacillus buchneri NRRL B-30929	Lactobacillus	buchneri	NRRL B-30929	GCF_000211375.1
665	22960488	RefSeq	FapD	NC_015434.1	3452014	3454257	-	WP_013733770.1	ABC transporter	Verrucosispora maris AB-18-032	Verrucosispora	maris	AB-18-032	GCF_000204155.1
666	23272182	RefSeq	FapD	NC_015497.1	2899929	2900600	+	WP_007986453.1	peptidase C39	Glaciecola sp. 4H-3-7+YE-5	Glaciecola	NA	4H-3-7+YE-5	GCF_000212335.1
667	23272184	RefSeq	FapF	NC_015497.1	2901276	2902559	-	WP_013753975.1	hypothetical protein	Glaciecola sp. 4H-3-7+YE-5	Glaciecola	NA	4H-3-7+YE-5	GCF_000212335.1
668	23278329	RefSeq	FapD	NC_015500.1	1266973	1269120	-	WP_013758204.1	peptidase domain-containing ABC transporter	Treponema brennaborense DSM 12168	Treponema	brennaborense	DSM 12168	GCF_000212415.1
669	23314109	RefSeq	FapD	NC_015510.1	834064	836265	-	WP_013763139.1	NHLP family bacteriocin export ABC transporter peptidase/permease/ATPase subunit	Haliscomenobacter hydrossis DSM 1100	Haliscomenobacter	hydrossis	DSM 1100	GCF_000212735.1
670	23315945	RefSeq	FapD	NC_015510.1	3266984	3269149	-	WP_013764975.1	peptidase domain-containing ABC transporter	Haliscomenobacter hydrossis DSM 1100	Haliscomenobacter	hydrossis	DSM 1100	GCF_000212735.1
671	23318551	RefSeq	FapD	NC_015510.1	6648039	6650231	+	WP_013767581.1	peptidase domain-containing ABC transporter	Haliscomenobacter hydrossis DSM 1100	Haliscomenobacter	hydrossis	DSM 1100	GCF_000212735.1
672	87142433	RefSeq	FapD	NC_015554.1	4351973	4354186	+	WP_049791846.1	peptidase domain-containing ABC transporter	Alteromonas naphthalenivorans	Alteromonas	naphthalenivorans	SN2	GCF_000213655.1
673	50919475	RefSeq	FapD	NC_015558.1	1734498	1736528	-	WP_041828607.1	type I secretion protein	Streptococcus parauberis KCTC 11537	Streptococcus	parauberis	KCTC 11537	GCF_000213825.1
674	23479656	RefSeq	FapD	NC_015564.1	4436659	4436988	-	WP_013809084.1	ABC transporter	Hoyosella subflava DQS3-9A1	Hoyosella	subflava	DQS3-9A1	GCF_000214175.1
675	23467605	RefSeq	FapD	NC_015566.1	79881	81980	-	WP_013810989.1	peptidase domain-containing ABC transporter	Serratia sp. AS12	Serratia	NA	AS12	GCF_000214195.1
676	23467834	RefSeq	FapD	NC_015566.1	375588	377702	+	WP_013811209.1	peptidase domain-containing ABC transporter	Serratia sp. AS12	Serratia	NA	AS12	GCF_000214195.1
677	23469537	RefSeq	FapD	NC_015566.1	2469261	2469785	+	WP_013812818.1	peptidase C39	Serratia sp. AS12	Serratia	NA	AS12	GCF_000214195.1
678	23467605	RefSeq	FapD	NC_015567.1	79881	81980	-	WP_013810989.1	peptidase domain-containing ABC transporter	Serratia plymuthica AS9	Serratia	plymuthica	AS9	GCF_000214235.1
679	23467834	RefSeq	FapD	NC_015567.1	375774	377888	+	WP_013811209.1	peptidase domain-containing ABC transporter	Serratia plymuthica AS9	Serratia	plymuthica	AS9	GCF_000214235.1
680	23469537	RefSeq	FapD	NC_015567.1	2469143	2469667	+	WP_013812818.1	peptidase C39	Serratia plymuthica AS9	Serratia	plymuthica	AS9	GCF_000214235.1
681	35476090	RefSeq	FapD	NC_015571.1	1046479	1048698	+	WP_004584319.1	peptidase domain-containing ABC transporter	Porphyromonas gingivalis TDC60	Porphyromonas	gingivalis	TDC60	GCF_000270225.1
682	23537228	RefSeq	FapD	NC_015571.1	2058927	2061140	+	WP_013816524.1	peptidase domain-containing ABC transporter	Porphyromonas gingivalis TDC60	Porphyromonas	gingivalis	TDC60	GCF_000270225.1
683	23628380	RefSeq	FapD	NC_015663.1	1937907	1940030	-	WP_015704147.1	peptidase domain-containing ABC transporter	Klebsiella aerogenes KCTC 2190	Klebsiella	aerogenes	KCTC 2190	GCF_000215745.1
684	23630544	RefSeq	FapD	NC_015663.1	4355906	4358017	-	WP_015705588.1	peptidase domain-containing ABC transporter	Klebsiella aerogenes KCTC 2190	Klebsiella	aerogenes	KCTC 2190	GCF_000215745.1
685	23628380	RefSeq	FapD	NC_015663.1	1937907	1940030	-	YP_004592029.1	microcin H47 ABC transporter permease/ATP-binding protein	Klebsiella aerogenes KCTC 2190	Klebsiella	aerogenes	KCTC 2190	GCF_000215745.1
686	23630544	RefSeq	FapD	NC_015663.1	4355906	4358017	-	YP_004594255.1	putative microcin H47 secretion ATP-binding protein	Klebsiella aerogenes KCTC 2190	Klebsiella	aerogenes	KCTC 2190	GCF_000215745.1
687	727742	RefSeq	FapD	NC_015686.1	76370	78565	+	WP_010890758.1	peptidase domain-containing ABC transporter	Clostridium acetobutylicum DSM 1731	Clostridium	acetobutylicum	DSM 1731	GCF_000218855.1
688	23776072	RefSeq	FapD	NC_015703.1	2285832	2288132	-	WP_013927715.1	peptidase domain-containing ABC transporter	Runella slithyformis DSM 19594	Runella	slithyformis	DSM 19594	GCF_000218895.1
689	23776522	RefSeq	FapD	NC_015703.1	2822728	2824935	-	WP_013928165.1	peptidase domain-containing ABC transporter	Runella slithyformis DSM 19594	Runella	slithyformis	DSM 19594	GCF_000218895.1
690	23831742	RefSeq	FapD	NC_015711.1	5221007	5223205	-	WP_013939438.1	peptidase domain-containing ABC transporter	Myxococcus fulvus HW-1	Myxococcus	fulvus	HW-1	GCF_000219105.1
691	23824702	RefSeq	FapD	NC_015713.1	962852	964951	-	WP_013943274.1	hypothetical protein	Simkania negevensis Z	Simkania	negevensis	Z	GCF_000237205.1
692	23825052	RefSeq	FapD	NC_015713.1	1330077	1332257	-	WP_013943624.1	NHLP family bacteriocin export ABC transporter peptidase/permease/ATPase subunit	Simkania negevensis Z	Simkania	negevensis	Z	GCF_000237205.1
693	23860405	RefSeq	FapF	NC_015723.1	60062	61501	+	WP_013951777.1	acetate kinase	Cupriavidus necator N-1	Cupriavidus	necator	N-1	GCF_000219215.1
694	74054620	RefSeq	FapD	NC_015723.1	58404	59102	+	WP_041228501.1	peptidase C39	Cupriavidus necator N-1	Cupriavidus	necator	N-1	GCF_000219215.1
695	23878925	RefSeq	FapD	NC_015725.1	132697	134754	+	WP_013954569.1	peptidase C39	Mycoplasma bovis Hubei-1	Mycoplasma	bovis	Hubei-1	GCF_000219375.1
696	74054555	RefSeq	FapD	NC_015726.1	2664897	2667929	-	WP_041228436.1	peptidase C39	Cupriavidus necator N-1	Cupriavidus	necator	N-1	GCF_000219215.1
697	89731999	RefSeq	FapD	NC_015732.1	2462140	2462832	-	WP_052296370.1	hypothetical protein	Treponema caldarium DSM 7334	Treponema	caldarium	DSM 7334	GCF_000219725.1
698	146306361	RefSeq	FapD	NC_015732.1	295794	296561	-	WP_083819834.1	hypothetical protein	Treponema caldarium DSM 7334	Treponema	caldarium	DSM 7334	GCF_000219725.1
699	23938660	RefSeq	FapE	NC_015733.1	2821397	2822149	-	WP_013972456.1	hypothetical protein	Pseudomonas putida S16	Pseudomonas	putida	S16	GCF_000219705.1
700	23938661	RefSeq	FapD	NC_015733.1	2822196	2822876	-	WP_013972457.1	peptidase C39	Pseudomonas putida S16	Pseudomonas	putida	S16	GCF_000219705.1
701	23938663	RefSeq	FapBC	NC_015733.1	2824439	2825017	-	WP_013972459.1	hypothetical protein	Pseudomonas putida S16	Pseudomonas	putida	S16	GCF_000219705.1
702	23938663	RefSeq	FapBC	NC_015733.1	2824439	2825017	-	WP_013972459.1	hypothetical protein	Pseudomonas putida S16	Pseudomonas	putida	S16	GCF_000219705.1
703	23938664	RefSeq	FapA	NC_015733.1	2825019	2825453	-	WP_013972460.1	hypothetical protein	Pseudomonas putida S16	Pseudomonas	putida	S16	GCF_000219705.1
704	71438821	RefSeq	FapF	NC_015733.1	2820070	2821350	-	WP_039612958.1	transporter	Pseudomonas putida S16	Pseudomonas	putida	S16	GCF_000219705.1
705	19974233	RefSeq	FapD	NC_015734.1	1212319	1214466	+	WP_013103376.1	peptide cleavage/export ABC transporter	Leuconostoc sp. C2	Leuconostoc	NA	C2	GCF_000219785.1
706	23890757	RefSeq	FapD	NC_015760.1	269373	271469	+	WP_013990040.1	peptide cleavage/export ABC transporter	Streptococcus salivarius CCHSS3	Streptococcus	salivarius	CCHSS3	GCF_000253335.1
707	18788714	RefSeq	FapD	NC_015760.1	755610	757688	+	WP_013990310.1	peptidase C39	Streptococcus salivarius CCHSS3	Streptococcus	salivarius	CCHSS3	GCF_000253335.1
708	24121806	RefSeq	FapF	NC_015850.1	515260	516327	+	WP_014002323.1	transporter	Acidithiobacillus caldus SM-1	Acidithiobacillus	caldus	SM-1	GCF_000221025.1
709	24121813	RefSeq	FapBC	NC_015850.1	519930	520589	+	WP_014002330.1	hypothetical protein	Acidithiobacillus caldus SM-1	Acidithiobacillus	caldus	SM-1	GCF_000221025.1
710	24121814	RefSeq	FapBC	NC_015850.1	520651	521031	+	WP_014002331.1	hypothetical protein	Acidithiobacillus caldus SM-1	Acidithiobacillus	caldus	SM-1	GCF_000221025.1
711	24121816	RefSeq	FapD	NC_015850.1	523346	524092	+	WP_014002333.1	peptidase C39	Acidithiobacillus caldus SM-1	Acidithiobacillus	caldus	SM-1	GCF_000221025.1
712	74463405	RefSeq	FapE	NC_015850.1	524213	524890	+	WP_041635789.1	hypothetical protein	Acidithiobacillus caldus SM-1	Acidithiobacillus	caldus	SM-1	GCF_000221025.1
713	87135935	RefSeq	FapBC	NC_015850.1	522399	523274	+	WP_049784616.1	hypothetical protein	Acidithiobacillus caldus SM-1	Acidithiobacillus	caldus	SM-1	GCF_000221025.1
714	87135935	RefSeq	FapBC	NC_015850.1	522399	523274	+	WP_049784616.1	hypothetical protein	Acidithiobacillus caldus SM-1	Acidithiobacillus	caldus	SM-1	GCF_000221025.1
715	24120588	RefSeq	FapD	NC_015856.1	4058407	4060599	+	WP_014007449.1	peptidase domain-containing ABC transporter	Collimonas fungivorans Ter331	Collimonas	fungivorans	Ter331	GCF_000221045.1
716	23457044	RefSeq	FapF	NC_015942.1	932397	933449	+	WP_014028341.1	hypothetical protein	Acidithiobacillus ferrivorans SS3	Acidithiobacillus	ferrivorans	SS3	GCF_000214095.2
717	23457049	RefSeq	FapD	NC_015942.1	936148	936861	-	WP_014028346.1	peptidase C39	Acidithiobacillus ferrivorans SS3	Acidithiobacillus	ferrivorans	SS3	GCF_000214095.2
718	24460171	RefSeq	FapF	NC_015945.1	2635103	2636248	+	WP_014033693.1	hypothetical protein	Muricauda ruestringensis DSM 13258	Muricauda	ruestringensis	DSM 13258	GCF_000224085.1
719	24460864	RefSeq	FapD	NC_015945.1	3405368	3407548	+	WP_014034386.1	peptidase domain-containing ABC transporter	Muricauda ruestringensis DSM 13258	Muricauda	ruestringensis	DSM 13258	GCF_000224085.1
720	24432317	RefSeq	FapA	NC_015947.1	2311440	2311970	+	WP_014037257.1	hypothetical protein	Stenotrophomonas maltophilia JV3	Stenotrophomonas	maltophilia	JV3	GCF_000223885.1
721	24432318	RefSeq	FapBC	NC_015947.1	2311967	2312584	+	WP_014037258.1	hypothetical protein	Stenotrophomonas maltophilia JV3	Stenotrophomonas	maltophilia	JV3	GCF_000223885.1
722	24432319	RefSeq	FapBC	NC_015947.1	2312628	2313944	+	WP_014037259.1	hypothetical protein	Stenotrophomonas maltophilia JV3	Stenotrophomonas	maltophilia	JV3	GCF_000223885.1
723	24432320	RefSeq	FapD	NC_015947.1	2314044	2314748	+	WP_014037260.1	peptidase	Stenotrophomonas maltophilia JV3	Stenotrophomonas	maltophilia	JV3	GCF_000223885.1
724	24432321	RefSeq	FapE	NC_015947.1	2314762	2315511	+	WP_014037261.1	hypothetical protein	Stenotrophomonas maltophilia JV3	Stenotrophomonas	maltophilia	JV3	GCF_000223885.1
725	24432322	RefSeq	FapF	NC_015947.1	2315561	2316859	+	WP_014037262.1	hypothetical protein	Stenotrophomonas maltophilia JV3	Stenotrophomonas	maltophilia	JV3	GCF_000223885.1
726	24432361	RefSeq	FapD	NC_015947.1	2360592	2362757	+	WP_014037301.1	peptidase domain-containing ABC transporter	Stenotrophomonas maltophilia JV3	Stenotrophomonas	maltophilia	JV3	GCF_000223885.1
727	21393341	RefSeq	FapD	NC_015949.1	2167387	2169591	-	WP_014043130.1	peptidase domain-containing ABC transporter	Caldicellulosiruptor lactoaceticus 6A	Caldicellulosiruptor	lactoaceticus	6A	GCF_000193435.2
728	139800270	RefSeq	FapD	NC_015957.1	5825744	5827873	-	WP_078505805.1	NHLP family bacteriocin export ABC transporter peptidase/permease/ATPase subunit	Streptomyces violaceusniger Tu 4113	Streptomyces	violaceusniger	Tu 4113	GCF_000147815.2
729	142868710	RefSeq	FapD	NC_015975.1	1762893	1765016	+	WP_080876857.1	peptide cleavage/export ABC transporter	Lactobacillus ruminis ATCC 27782	Lactobacillus	ruminis	ATCC 27782	GCF_000224985.1
730	24600134	RefSeq	FapD	NC_015976.1	1064888	1066981	-	WP_014075335.1	peptidase domain-containing ABC transporter	Sphingobium sp. SYK-6	Sphingobium	NA	SYK-6	GCF_000283515.1
731	24737656	RefSeq	FapD	NC_016010.1	1332099	1334255	+	WP_014089616.1	peptidase domain-containing ABC transporter	Xanthomonas axonopodis pv. citrumelo F1	Xanthomonas	axonopodis	F1	GCF_000225915.1
732	24737956	RefSeq	FapD	NC_016010.1	1870952	1873168	+	WP_014089914.1	peptidase domain-containing ABC transporter	Xanthomonas axonopodis pv. citrumelo F1	Xanthomonas	axonopodis	F1	GCF_000225915.1
733	24841804	RefSeq	FapD	NC_016041.1	3206907	3209144	+	WP_014109863.1	peptidase domain-containing ABC transporter	Glaciecola nitratireducens FR1064	Glaciecola	nitratireducens	FR1064	GCF_000226565.1
734	21402904	RefSeq	FapD	NC_016109.1	5042003	5044348	+	WP_014137644.1	putative toxin ABC transporter ATP-binding and permease protein	Kitasatospora setae KM-6054	Kitasatospora	setae	KM-6054	GCF_000269985.1
735	22030178	RefSeq	FapD	NC_016114.1	6534053	6536326	-	WP_014157698.1	NHLP family bacteriocin export ABC transporter peptidase/permease/ATPase subunit	Streptomyces pratensis ATCC 33331	Streptomyces	pratensis	ATCC 33331	GCF_000176115.2
736	26343216	RefSeq	FapD	NC_016510.2	344393	346609	+	WP_014164417.1	peptidase domain-containing ABC transporter	Flavobacterium columnare ATCC 49512	Flavobacterium	columnare	ATCC 49512	GCF_000240075.2
737	20134461	RefSeq	FapD	NC_016582.1	599855	601987	-	WP_014173111.1	NHLP family bacteriocin export ABC transporter peptidase/permease/ATPase subunit	Streptomyces bingchenggensis BCW-1	Streptomyces	bingchenggensis	BCW-1	GCF_000092385.1
738	20140912	RefSeq	FapD	NC_016582.1	8356685	8361721	-	WP_014179557.1	type 2 lantipeptide synthetase LanM	Streptomyces bingchenggensis BCW-1	Streptomyces	bingchenggensis	BCW-1	GCF_000092385.1
739	25712840	RefSeq	FapD	NC_016584.1	3886935	3889085	-	WP_014186048.1	NHLP family bacteriocin export ABC transporter peptidase/permease/ATPase subunit	Desulfosporosinus orientis DSM 765	Desulfosporosinus	orientis	DSM 765	GCF_000235605.1
740	25712843	RefSeq	FapD	NC_016584.1	3893752	3895944	-	WP_014186051.1	NHLP family bacteriocin export ABC transporter peptidase/permease/ATPase subunit	Desulfosporosinus orientis DSM 765	Desulfosporosinus	orientis	DSM 765	GCF_000235605.1
741	22517502	RefSeq	FapD	NC_016603.1	3798485	3799318	+	WP_014208424.1	peptidase	Acinetobacter pittii PHEA-2	Acinetobacter	pittii	PHEA-2	GCF_000191145.1
742	22517503	RefSeq	FapF	NC_016603.1	3799385	3800551	+	WP_014208425.1	hypothetical protein	Acinetobacter pittii PHEA-2	Acinetobacter	pittii	PHEA-2	GCF_000191145.1
743	22517502	RefSeq	FapD	NC_016603.1	3798485	3799318	+	YP_004997808.1	peptidase C39, bacteriocin processing	Acinetobacter pittii PHEA-2	Acinetobacter	pittii	PHEA-2	GCF_000191145.1
744	22517503	RefSeq	FapF	NC_016603.1	3799385	3800551	+	YP_004997809.1	hypothetical protein	Acinetobacter pittii PHEA-2	Acinetobacter	pittii	PHEA-2	GCF_000191145.1
745	25167148	RefSeq	FapD	NC_016604.1	2561464	2564592	-	WP_014210931.1	bacteriocin/lantibiotic ABC transporter	Mycobacterium rhodesiae NBB3	Mycobacterium	rhodesiae	NBB3	GCF_000230895.2
746	26141393	RefSeq	FapD	NC_016609.1	4772634	4774832	-	WP_014220000.1	peptidase domain-containing ABC transporter	Niastella koreensis GR20-10	Niastella	koreensis	GR20-10	GCF_000246855.1
747	26144223	RefSeq	FapF	NC_016609.1	8223052	8224140	-	WP_014222830.1	hypothetical protein	Niastella koreensis GR20-10	Niastella	koreensis	GR20-10	GCF_000246855.1
748	26172802	RefSeq	FapD	NC_016610.1	99069	100325	+	WP_014223567.1	peptidase C39	Tannerella forsythia 92A2	Tannerella	forsythia	92A2	GCF_000238215.1
749	26172183	RefSeq	FapD	NC_016610.1	117960	119207	+	WP_014223580.1	peptidase C39	Tannerella forsythia 92A2	Tannerella	forsythia	92A2	GCF_000238215.1
750	26172084	RefSeq	FapD	NC_016610.1	947307	949511	+	WP_014224290.1	peptidase domain-containing ABC transporter	Tannerella forsythia 92A2	Tannerella	forsythia	92A2	GCF_000238215.1
751	26171038	RefSeq	FapD	NC_016610.1	1366719	1368878	+	WP_014224656.1	peptidase domain-containing ABC transporter	Tannerella forsythia 92A2	Tannerella	forsythia	92A2	GCF_000238215.1
752	26172784	RefSeq	FapD	NC_016610.1	1533230	1535434	+	WP_014224785.1	peptidase domain-containing ABC transporter	Tannerella forsythia 92A2	Tannerella	forsythia	92A2	GCF_000238215.1
753	26171743	RefSeq	FapD	NC_016610.1	1805126	1807312	-	WP_014225041.1	peptidase domain-containing ABC transporter	Tannerella forsythia 92A2	Tannerella	forsythia	92A2	GCF_000238215.1
754	74420169	RefSeq	FapD	NC_016610.1	128164	130377	+	WP_041590508.1	peptidase domain-containing ABC transporter	Tannerella forsythia 92A2	Tannerella	forsythia	92A2	GCF_000238215.1
755	26375970	RefSeq	FapD	NC_016612.1	1847497	1849620	-	WP_014227599.1	peptidase domain-containing ABC transporter	Klebsiella michiganensis KCTC 1686	Klebsiella	michiganensis	KCTC 1686	GCF_000240325.1
756	25787225	RefSeq	FapD	NC_016625.1	640172	643231	+	WP_014250785.1	peptidase C39	Burkholderia sp. YI23	Burkholderia	NA	YI23	GCF_000236065.1
757	25787504	RefSeq	FapD	NC_016625.1	944925	947042	-	WP_014251063.1	peptidase domain-containing ABC transporter	Burkholderia sp. YI23	Burkholderia	NA	YI23	GCF_000236065.1
758	26119678	RefSeq	FapD	NC_016627.1	3985555	3987780	-	WP_014256417.1	peptidase domain-containing ABC transporter	[Clostridium] clariflavum DSM 19732	[Clostridium]	clariflavum	DSM 19732	GCF_000237085.1
759	21718235	RefSeq	FapD	NC_016628.1	770678	772822	-	WP_014257695.1	peptidase domain-containing ABC transporter	Vibrio furnissii NCTC 11218	Vibrio	furnissii	NCTC 11218	GCF_000184325.1
760	19712755	RefSeq	FapD	NC_016640.1	444060	446774	+	WP_014274161.1	ABC transporter ATP-binding protein	Arthrospira platensis NIES-39	Arthrospira	platensis	NIES-39	GCF_000210375.1
761	26622876	RefSeq	FapF	NC_016745.1	129975	130964	-	WP_014290618.1	hypothetical protein	Oceanimonas sp. GK1	Oceanimonas	NA	GK1	GCF_000243075.1
762	26622878	RefSeq	FapD	NC_016745.1	132902	133576	-	WP_014290620.1	peptidase C39 bacteriocin processing	Oceanimonas sp. GK1	Oceanimonas	NA	GK1	GCF_000243075.1
763	26590550	RefSeq	FapD	NC_016749.1	1369941	1371983	-	WP_014294874.1	multidrug ABC transporter ATPase/permease	Streptococcus macedonicus ACA-DC 198	Streptococcus	macedonicus	ACA-DC 198	GCF_000283635.1
764	3662904	RefSeq	FapD	NC_016776.1	4582549	4584759	-	WP_005791796.1	peptidase domain-containing ABC transporter	Bacteroides fragilis 638R	Bacteroides	fragilis	638R	GCF_000210835.1
765	4095557	RefSeq	FapD	NC_016776.1	796704	798875	-	WP_005810559.1	peptidase domain-containing ABC transporter	Bacteroides fragilis 638R	Bacteroides	fragilis	638R	GCF_000210835.1
766	18096021	RefSeq	FapD	NC_016776.1	11753	13936	+	WP_008657835.1	peptidase domain-containing ABC transporter	Bacteroides fragilis 638R	Bacteroides	fragilis	638R	GCF_000210835.1
767	26261804	RefSeq	FapD	NC_016779.1	4192085	4194277	-	WP_000051676.1	peptidase domain-containing ABC transporter	Bacillus cereus F837/76	Bacillus	cereus	F837/76	GCF_000239195.1
768	6381134	RefSeq	FapD	NC_016779.1	4864056	4866266	-	WP_000494380.1	peptidase domain-containing ABC transporter	Bacillus cereus F837/76	Bacillus	cereus	F837/76	GCF_000239195.1
769	26712460	RefSeq	FapD	NC_016791.1	3087773	3089974	-	WP_014314227.1	peptidase domain-containing ABC transporter	Clostridium sp. BNL1100	Clostridium	NA	BNL1100	GCF_000244875.1
770	25602789	RefSeq	FapD	NC_016805.3	71690	73837	-	WP_014324156.1	peptide cleavage/export ABC transporter	Leuconostoc mesenteroides subsp. mesenteroides J18	Leuconostoc	mesenteroides	J18	GCF_000234825.3
771	789426	RefSeq	FapD	NC_016809.1	1563872	1564468	-	WP_015702223.1	hypothetical protein	Haemophilus influenzae 10810	Haemophilus	influenzae	10810	GCF_000210875.1
772	26455847	RefSeq	FapD	NC_016818.1	2980594	2982693	-	WP_015697751.1	peptidase domain-containing ABC transporter	Rahnella aquatilis CIP 78.65 = ATCC 33071	Rahnella	aquatilis	CIP 78.65	GCF_000241955.1
773	26792302	RefSeq	FapD	NC_016826.1	1748651	1750798	+	WP_015695691.1	peptide cleavage/export ABC transporter	Streptococcus infantarius subsp. infantarius CJ18	Streptococcus	infantarius	CJ18	GCF_000246835.1
774	26403848	RefSeq	FapD	NC_016829.1	345978	348008	-	WP_014335492.1	ABC transporter ATPase	Mycoplasma hyorhinis GDL-1	Mycoplasma	hyorhinis	GDL-1	GCF_000241125.1
775	26111391	RefSeq	FapE	NC_016830.1	3149903	3150649	-	WP_014338148.1	hypothetical protein	Pseudomonas fluorescens F113	Pseudomonas	fluorescens	F113	GCF_000237065.1
776	26111392	RefSeq	FapD	NC_016830.1	3150709	3151389	-	WP_014338149.1	peptidase C39	Pseudomonas fluorescens F113	Pseudomonas	fluorescens	F113	GCF_000237065.1
777	26111394	RefSeq	FapBC	NC_016830.1	3152599	3153192	-	WP_014338151.1	hypothetical protein	Pseudomonas fluorescens F113	Pseudomonas	fluorescens	F113	GCF_000237065.1
778	26111394	RefSeq	FapBC	NC_016830.1	3152599	3153192	-	WP_014338151.1	hypothetical protein	Pseudomonas fluorescens F113	Pseudomonas	fluorescens	F113	GCF_000237065.1
779	26111395	RefSeq	FapA	NC_016830.1	3153194	3153640	-	WP_014338152.1	hypothetical protein	Pseudomonas fluorescens F113	Pseudomonas	fluorescens	F113	GCF_000237065.1
780	74288331	RefSeq	FapF	NC_016830.1	3148573	3149856	-	WP_041475902.1	transporter	Pseudomonas fluorescens F113	Pseudomonas	fluorescens	F113	GCF_000237065.1
781	26262248	RefSeq	FapD	NC_016845.1	419151	421274	-	WP_002885444.1	peptidase domain-containing ABC transporter	Klebsiella pneumoniae subsp. pneumoniae HS11286	Klebsiella	pneumoniae	HS11286	GCF_000240185.1
782	26262248	RefSeq	FapD	NC_016845.1	419151	421274	-	YP_005224683.1	microcin H47 ABC transporter, permease/ATP-binding protein	Klebsiella pneumoniae subsp. pneumoniae HS11286	Klebsiella	pneumoniae	HS11286	GCF_000240185.1
783	26871351	RefSeq	FapD	NC_016894.1	475685	477886	+	WP_014354811.1	NHLP family bacteriocin export ABC transporter peptidase/permease/ATPase subunit	Acetobacterium woodii DSM 1030	Acetobacterium	woodii	DSM 1030	GCF_000247605.1
784	89741106	RefSeq	FapD	NC_016894.1	3926840	3929020	-	WP_052307121.1	NHLP family bacteriocin export ABC transporter peptidase/permease/ATPase subunit	Acetobacterium woodii DSM 1030	Acetobacterium	woodii	DSM 1030	GCF_000247605.1
785	26683938	RefSeq	FapD	NC_016982.1	62469	64616	-	WP_014386636.1	peptide cleavage/export ABC transporter	Lactococcus garvieae	Lactococcus	garvieae	21881	NA
786	26683938	RefSeq	FapD	NC_016982.1	62469	64616	-	YP_005352401.1	putative bacteriocin processing and secretion portein	Lactococcus garvieae	Lactococcus	garvieae	21881	NA
787	27229276	RefSeq	FapD	NC_017025.1	1689181	1691376	-	WP_014388619.1	peptidase domain-containing ABC transporter	Flavobacterium indicum GPTSA100-9 = DSM 17447	Flavobacterium	indicum	GPTSA100-9	GCF_000455605.1
788	27303664	RefSeq	FapD	NC_017030.1	6585382	6587595	-	WP_014398024.1	peptidase domain-containing ABC transporter	Corallococcus coralloides DSM 2259	Corallococcus	coralloides	DSM 2259	GCF_000255295.1
789	430629	RefSeq	FapD	NC_017038.1	3446462	3448663	+	WP_010874249.1	peptidase domain-containing ABC transporter	Synechocystis sp. PCC 6803 substr. GT-I	Synechocystis	NA	PCC 6803	GCF_000284135.1
790	430629	RefSeq	FapD	NC_017039.1	3446572	3448773	+	WP_010874249.1	peptidase domain-containing ABC transporter	Synechocystis sp. PCC 6803 substr. PCC-P	Synechocystis	NA	PCC 6803	GCF_000284455.1
791	22135454	RefSeq	FapD	NC_017047.1	3005561	3007660	-	WP_013576039.1	peptidase domain-containing ABC transporter	Rahnella aquatilis HX2	Rahnella	aquatilis	HX2	GCF_000255535.1
792	430629	RefSeq	FapD	NC_017052.1	3446561	3448762	+	WP_010874249.1	peptidase domain-containing ABC transporter	Synechocystis sp. PCC 6803 substr. PCC-N	Synechocystis	NA	PCC 6803	GCF_000284215.1
793	27227706	RefSeq	FapD	NC_017061.1	4096073	4098265	+	WP_014419286.1	peptidase domain-containing ABC transporter	Bacillus velezensis YAU B9601-Y2	Bacillus	velezensis	YAU B9601-Y2	GCF_000284395.1
794	4873119	RefSeq	FapF	NC_017067.1	1569668	1570678	+	WP_011785279.1	hypothetical protein	Marinobacter hydrocarbonoclasticus ATCC 49840	Marinobacter	hydrocarbonoclasticus	ATCC 49840	GCF_000284615.1
795	4873966	RefSeq	FapD	NC_017067.1	1568812	1569612	+	WP_011785280.1	peptidase C39	Marinobacter hydrocarbonoclasticus ATCC 49840	Marinobacter	hydrocarbonoclasticus	ATCC 49840	GCF_000284615.1
796	27368150	RefSeq	FapF	NC_017067.1	3431909	3432970	+	WP_014422728.1	transporter	Marinobacter hydrocarbonoclasticus ATCC 49840	Marinobacter	hydrocarbonoclasticus	ATCC 49840	GCF_000284615.1
797	27368152	RefSeq	FapD	NC_017067.1	3433446	3434231	-	WP_014422730.1	peptidase C39	Marinobacter hydrocarbonoclasticus ATCC 49840	Marinobacter	hydrocarbonoclasticus	ATCC 49840	GCF_000284615.1
798	27391758	RefSeq	FapD	NC_017075.1	2096536	2097225	-	WP_014428220.1	peptidase C39	Rubrivivax gelatinosus IL144	Rubrivivax	gelatinosus	IL144	GCF_000284255.1
799	143704496	RefSeq	FapF	NC_017075.1	2100936	2102243	+	WP_081528285.1	acetate kinase	Rubrivivax gelatinosus IL144	Rubrivivax	gelatinosus	IL144	GCF_000284255.1
800	27375061	RefSeq	FapD	NC_017082.1	5468036	5470201	-	WP_015687777.1	NHLP family bacteriocin export ABC transporter peptidase/permease/ATPase subunit	Bradyrhizobium sp. S23321	Bradyrhizobium	NA	S23321	GCF_000284275.1
801	27416834	RefSeq	FapD	NC_017098.1	887041	889179	+	WP_014454857.1	peptidase domain-containing ABC transporter	Spirochaeta africana DSM 8902	Spirochaeta	africana	DSM 8902	GCF_000242595.2
802	18338894	RefSeq	FapD	NC_017100.1	341756	343912	-	WP_003623755.1	peptidase domain-containing ABC transporter	Acetobacter pasteurianus IFO 3283-03	Acetobacter	pasteurianus	IFO 3283	GCF_000010845.1
803	18338894	RefSeq	FapD	NC_017108.1	341756	343912	-	WP_003623755.1	peptidase domain-containing ABC transporter	Acetobacter pasteurianus IFO 3283-12	Acetobacter	pasteurianus	IFO 3283	GCF_000010965.1
804	18338894	RefSeq	FapD	NC_017111.1	341756	343912	-	WP_003623755.1	peptidase domain-containing ABC transporter	Acetobacter pasteurianus IFO 3283-32	Acetobacter	pasteurianus	IFO 3283	GCF_000010925.1
805	18338894	RefSeq	FapD	NC_017121.1	341756	343912	-	WP_003623755.1	peptidase domain-containing ABC transporter	Acetobacter pasteurianus IFO 3283-07	Acetobacter	pasteurianus	IFO 3283	GCF_000010865.1
806	18338894	RefSeq	FapD	NC_017125.1	341756	343912	-	WP_003623755.1	peptidase domain-containing ABC transporter	Acetobacter pasteurianus IFO 3283-22	Acetobacter	pasteurianus	IFO 3283	GCF_000010885.1
807	18338894	RefSeq	FapD	NC_017146.1	341756	343912	-	WP_003623755.1	peptidase domain-containing ABC transporter	Acetobacter pasteurianus IFO 3283-26	Acetobacter	pasteurianus	IFO 3283	GCF_000010905.1
808	18338894	RefSeq	FapD	NC_017150.1	341762	343918	-	WP_003623755.1	peptidase domain-containing ABC transporter	Acetobacter pasteurianus IFO 3283-01-42C	Acetobacter	pasteurianus	IFO 3283	GCF_000010945.1
809	14865573	RefSeq	FapF	NC_017162.1	733826	734986	+	WP_000114388.1	hypothetical protein	Acinetobacter baumannii 1656-2	Acinetobacter	baumannii	1656-2	GCF_000188215.1
810	22218759	RefSeq	FapD	NC_017162.1	732927	733760	+	WP_000890111.1	peptidase	Acinetobacter baumannii 1656-2	Acinetobacter	baumannii	1656-2	GCF_000188215.1
811	14865573	RefSeq	FapF	NC_017171.1	732782	733942	+	WP_000114388.1	hypothetical protein	Acinetobacter baumannii MDR-ZJ06	Acinetobacter	baumannii	MDR-ZJ06	GCF_000226275.1
812	48887548	RefSeq	FapD	NC_017171.1	731883	732716	+	WP_024434409.1	peptidase	Acinetobacter baumannii MDR-ZJ06	Acinetobacter	baumannii	MDR-ZJ06	GCF_000226275.1
813	19667864	RefSeq	FapD	NC_017196.2	3980841	3983024	+	WP_014481436.1	peptide cleavage/export ABC transporter	Bacillus subtilis subsp. natto BEST195	Bacillus	subtilis	BEST195	GCF_000209795.2
814	25242283	RefSeq	FapD	NC_017267.2	41326	43428	+	WP_014501285.1	peptidase domain-containing ABC transporter	Xanthomonas oryzae pv. oryzicola BLS256	Xanthomonas	oryzae	BLS256	GCF_000168315.3
815	14239589	RefSeq	FapD	NC_017267.2	1254169	1256328	+	WP_014502354.1	peptidase domain-containing ABC transporter	Xanthomonas oryzae pv. oryzicola BLS256	Xanthomonas	oryzae	BLS256	GCF_000168315.3
816	14240739	RefSeq	FapD	NC_017267.2	2705988	2708177	-	WP_014503526.1	peptidase domain-containing ABC transporter	Xanthomonas oryzae pv. oryzicola BLS256	Xanthomonas	oryzae	BLS256	GCF_000168315.3
817	14241281	RefSeq	FapD	NC_017267.2	3338743	3340857	-	WP_014504093.1	peptidase domain-containing ABC transporter	Xanthomonas oryzae pv. oryzicola BLS256	Xanthomonas	oryzae	BLS256	GCF_000168315.3
818	430629	RefSeq	FapD	NC_017277.1	3447561	3449762	+	WP_010874249.1	peptidase domain-containing ABC transporter	Synechocystis sp. PCC 6803	Synechocystis	NA	GT-S	GCF_000270265.1
819	19367711	RefSeq	FapD	NC_017279.1	73083	73682	+	WP_014516665.1	peptidase C39	Campylobacter jejuni subsp. jejuni IA3902	Campylobacter	jejuni	NA	GCF_000025425.1
820	4009983	RefSeq	FapD	NC_017281.1	71136	71732	+	WP_002867895.1	peptidase C39	Campylobacter jejuni subsp. jejuni S3	Campylobacter	jejuni	S3	GCF_000184205.1
821	727742	RefSeq	FapD	NC_017296.1	76370	78565	+	WP_010890758.1	peptidase domain-containing ABC transporter	Clostridium acetobutylicum EA 2018	Clostridium	acetobutylicum	EA 2018	GCF_000191905.1
822	13450585	RefSeq	FapD	NC_017298.1	15148	17370	-	WP_011988293.1	peptidase domain-containing ABC transporter	Clostridium botulinum F str. 230613	Clostridium	botulinum	230613	GCF_000092345.1
823	22259200	RefSeq	FapD	NC_017299.1	710390	712534	-	WP_014519819.1	ABC transporter	Clostridium botulinum H04402 065	Clostridium	botulinum	H04402 065	GCF_000253195.1
824	15445042	RefSeq	FapD	NC_017304.1	472853	473746	+	WP_003514559.1	peptidase C39	Ruminiclostridium thermocellum DSM 1313	Ruminiclostridium	thermocellum	DSM 1313	GCF_000184925.1
825	18305359	RefSeq	FapD	NC_017304.1	1996370	1998553	-	WP_003517571.1	peptidase domain-containing ABC transporter	Ruminiclostridium thermocellum DSM 1313	Ruminiclostridium	thermocellum	DSM 1313	GCF_000184925.1
826	16984769	RefSeq	FapD	NC_017315.1	20571	22721	-	WP_002360754.1	peptide cleavage/export ABC transporter	Enterococcus faecalis 62	Enterococcus	faecalis	62	GCF_000211255.2
827	16709688	RefSeq	FapD	NC_017390.1	3870454	3872553	+	WP_014539834.1	peptidase domain-containing ABC transporter	Erwinia pyrifoliae DSM 12163	Erwinia	pyrifoliae	DSM 12163	GCF_000026985.1
828	74286972	RefSeq	FapD	NC_017445.1	1126357	1128477	+	WP_041474335.1	peptidase domain-containing ABC transporter	Erwinia sp. Ejp617	Erwinia	NA	Ejp617	GCF_000165815.1
829	23443595	RefSeq	FapD	NC_017456.1	567688	569697	+	WP_014554440.1	peptidase C39	Gardnerella vaginalis HMP9231	Gardnerella	vaginalis	HMP9231	GCF_000213955.1
830	18819923	RefSeq	FapD	NC_017501.1	1871804	1873900	-	WP_002227614.1	peptidase domain-containing ABC transporter	Neisseria meningitidis 8013	Neisseria	meningitidis	8013	GCF_000026965.1
831	18146780	RefSeq	FapD	NC_017501.1	1506920	1507576	+	WP_014574111.1	peptidase C39	Neisseria meningitidis 8013	Neisseria	meningitidis	8013	GCF_000026965.1
832	18819882	RefSeq	FapD	NC_017501.1	1765650	1766192	+	WP_014574174.1	peptidase C39	Neisseria meningitidis 8013	Neisseria	meningitidis	8013	GCF_000026965.1
833	89730213	RefSeq	FapD	NC_017501.1	105679	106236	+	WP_052294353.1	hypothetical protein	Neisseria meningitidis 8013	Neisseria	meningitidis	8013	GCF_000026965.1
834	21144017	RefSeq	FapD	NC_017505.1	105977	108064	+	WP_002223283.1	peptidase domain-containing ABC transporter	Neisseria meningitidis alpha710	Neisseria	meningitidis	alpha710	GCF_000152165.1
835	35622818	RefSeq	FapD	NC_017505.1	611795	612337	-	WP_002260089.1	peptidase C39	Neisseria meningitidis alpha710	Neisseria	meningitidis	alpha710	GCF_000152165.1
836	1066133	RefSeq	FapD	NC_017505.1	110055	110549	-	WP_009344947.1	peptidase C39	Neisseria meningitidis alpha710	Neisseria	meningitidis	alpha710	GCF_000152165.1
837	21144360	RefSeq	FapD	NC_017505.1	878942	879598	-	WP_014575276.1	peptidase C39	Neisseria meningitidis alpha710	Neisseria	meningitidis	alpha710	GCF_000152165.1
838	21377514	RefSeq	FapF	NC_017506.1	2221571	2222581	-	WP_014577464.1	hypothetical protein	Marinobacter adhaerens HP15	Marinobacter	adhaerens	HP15	GCF_000166295.1
839	21377515	RefSeq	FapD	NC_017506.1	2222635	2223435	-	WP_014577465.1	peptidase C39	Marinobacter adhaerens HP15	Marinobacter	adhaerens	HP15	GCF_000166295.1
840	21474601	RefSeq	FapD	NC_017509.1	163998	166037	+	WP_014579626.1	ABC transporter permease	Mycoplasma hyopneumoniae 168	Mycoplasma	hyopneumoniae	168	GCF_000183185.1
841	18145259	RefSeq	FapD	NC_017512.1	2149742	2150434	+	WP_002240196.1	peptidase C39	Neisseria meningitidis WUE 2594	Neisseria	meningitidis	WUE 2594	GCF_000253215.1
842	1153464	RefSeq	FapD	NC_017512.1	795259	795915	-	WP_010981155.1	peptidase C39	Neisseria meningitidis WUE 2594	Neisseria	meningitidis	WUE 2594	GCF_000253215.1
843	18145505	RefSeq	FapD	NC_017512.1	528683	529138	-	WP_014580506.1	bacteriocin resistance protein	Neisseria meningitidis WUE 2594	Neisseria	meningitidis	WUE 2594	GCF_000253215.1
844	6619531	RefSeq	FapD	NC_017513.1	553832	554374	-	WP_002214331.1	peptidase C39	Neisseria meningitidis G2136	Neisseria	meningitidis	G2136	GCF_000191425.1
845	1066133	RefSeq	FapD	NC_017513.1	103658	104152	-	WP_009344947.1	peptidase C39	Neisseria meningitidis G2136	Neisseria	meningitidis	G2136	GCF_000191425.1
846	21144360	RefSeq	FapD	NC_017513.1	818901	819557	-	WP_014575276.1	peptidase C39	Neisseria meningitidis G2136	Neisseria	meningitidis	G2136	GCF_000191425.1
847	74237170	RefSeq	FapD	NC_017513.1	894597	896693	-	WP_041423521.1	peptidase domain-containing ABC transporter	Neisseria meningitidis G2136	Neisseria	meningitidis	G2136	GCF_000191425.1
848	572788	RefSeq	FapD	NC_017514.1	1657600	1658142	+	WP_002222865.1	peptidase C39	Neisseria meningitidis M01-240149	Neisseria	meningitidis	M01-240149	GCF_000191465.1
849	21144017	RefSeq	FapD	NC_017514.1	106595	108682	+	WP_002223283.1	peptidase domain-containing ABC transporter	Neisseria meningitidis M01-240149	Neisseria	meningitidis	M01-240149	GCF_000191465.1
850	21144360	RefSeq	FapD	NC_017514.1	1378201	1378857	+	WP_014575276.1	peptidase C39	Neisseria meningitidis M01-240149	Neisseria	meningitidis	M01-240149	GCF_000191465.1
851	572788	RefSeq	FapD	NC_017515.1	1680934	1681476	+	WP_002222865.1	peptidase C39	Neisseria meningitidis M04-240196	Neisseria	meningitidis	M04-240196	GCF_000191505.1
852	32379190	RefSeq	FapD	NC_017515.1	113358	113855	+	WP_002243940.1	peptidase C39	Neisseria meningitidis M04-240196	Neisseria	meningitidis	M04-240196	GCF_000191505.1
853	22548222	RefSeq	FapD	NC_017515.1	1862112	1864208	-	WP_002248022.1	peptidase domain-containing ABC transporter	Neisseria meningitidis M04-240196	Neisseria	meningitidis	M04-240196	GCF_000191505.1
854	28768192	RefSeq	FapD	NC_017515.1	1414281	1414937	+	WP_002261410.1	peptidase C39	Neisseria meningitidis M04-240196	Neisseria	meningitidis	M04-240196	GCF_000191505.1
855	1066133	RefSeq	FapD	NC_017515.1	117447	117941	-	WP_009344947.1	peptidase C39	Neisseria meningitidis M04-240196	Neisseria	meningitidis	M04-240196	GCF_000191505.1
856	6619531	RefSeq	FapD	NC_017516.1	1694216	1694758	+	WP_002214331.1	peptidase C39	Neisseria meningitidis H44/76	Neisseria	meningitidis	H44/76	GCF_000191445.1
857	32379190	RefSeq	FapD	NC_017516.1	107384	107881	+	WP_002243940.1	peptidase C39	Neisseria meningitidis H44/76	Neisseria	meningitidis	H44/76	GCF_000191445.1
858	1066133	RefSeq	FapD	NC_017516.1	111473	111967	-	WP_009344947.1	peptidase C39	Neisseria meningitidis H44/76	Neisseria	meningitidis	H44/76	GCF_000191445.1
859	71762831	RefSeq	FapD	NC_017516.1	1422565	1423221	+	WP_079254882.1	peptidase C39	Neisseria meningitidis H44/76	Neisseria	meningitidis	H44/76	GCF_000191445.1
860	6620244	RefSeq	FapD	NC_017517.1	108835	110922	+	WP_002220134.1	peptidase domain-containing ABC transporter	Neisseria meningitidis M01-240355	Neisseria	meningitidis	M01-240355	GCF_000191485.1
861	18145259	RefSeq	FapD	NC_017517.1	112912	113604	-	WP_002240196.1	peptidase C39	Neisseria meningitidis M01-240355	Neisseria	meningitidis	M01-240355	GCF_000191485.1
862	28096103	RefSeq	FapD	NC_017517.1	903835	904491	-	WP_079870728.1	peptidase C39	Neisseria meningitidis M01-240355	Neisseria	meningitidis	M01-240355	GCF_000191485.1
863	141209188	RefSeq	FapD	NC_017517.1	638475	638930	-	WP_079870788.1	bacteriocin resistance protein	Neisseria meningitidis M01-240355	Neisseria	meningitidis	M01-240355	GCF_000191485.1
864	572788	RefSeq	FapD	NC_017518.1	677014	677556	-	WP_002222865.1	peptidase C39	Neisseria meningitidis NZ-05/33	Neisseria	meningitidis	NZ-05/33	GCF_000191525.1
865	21144017	RefSeq	FapD	NC_017518.1	108323	110410	+	WP_002223283.1	peptidase domain-containing ABC transporter	Neisseria meningitidis NZ-05/33	Neisseria	meningitidis	NZ-05/33	GCF_000191525.1
866	1066133	RefSeq	FapD	NC_017518.1	112403	112897	-	WP_009344947.1	peptidase C39	Neisseria meningitidis NZ-05/33	Neisseria	meningitidis	NZ-05/33	GCF_000191525.1
867	21144360	RefSeq	FapD	NC_017518.1	955930	956586	-	WP_014575276.1	peptidase C39	Neisseria meningitidis NZ-05/33	Neisseria	meningitidis	NZ-05/33	GCF_000191525.1
868	21566213	RefSeq	FapA	NC_017530.1	3233493	3233930	+	WP_014591274.1	hypothetical protein	Pseudomonas putida BIRD-1	Pseudomonas	putida	BIRD-1	GCF_000183645.1
869	21566214	RefSeq	FapBC	NC_017530.1	3233932	3234510	+	WP_014591275.1	hypothetical protein	Pseudomonas putida BIRD-1	Pseudomonas	putida	BIRD-1	GCF_000183645.1
870	21566214	RefSeq	FapBC	NC_017530.1	3233932	3234510	+	WP_014591275.1	hypothetical protein	Pseudomonas putida BIRD-1	Pseudomonas	putida	BIRD-1	GCF_000183645.1
871	21566216	RefSeq	FapD	NC_017530.1	3236073	3236753	+	WP_014591277.1	peptidase C39	Pseudomonas putida BIRD-1	Pseudomonas	putida	BIRD-1	GCF_000183645.1
872	21566217	RefSeq	FapE	NC_017530.1	3236799	3237551	+	WP_014591278.1	hypothetical protein	Pseudomonas putida BIRD-1	Pseudomonas	putida	BIRD-1	GCF_000183645.1
873	40048979	RefSeq	FapF	NC_017530.1	3237598	3238878	+	WP_019437162.1	hypothetical protein	Pseudomonas putida BIRD-1	Pseudomonas	putida	BIRD-1	GCF_000183645.1
874	24036616	RefSeq	FapD	NC_017540.1	157119	159242	-	WP_004222033.1	peptidase domain-containing ABC transporter	Klebsiella pneumoniae KCTC 2242	Klebsiella	pneumoniae	KCTC 2242	GCF_000220485.1
875	21180427	RefSeq	FapD	NC_017542.1	4914330	4916450	-	WP_013373084.1	peptidase domain-containing ABC transporter	Paenibacillus polymyxa M1	Paenibacillus	polymyxa	M1	GCF_000237325.1
876	718701	RefSeq	FapF	NC_017548.1	3447877	3449142	+	WP_003088309.1	hypothetical protein	Pseudomonas aeruginosa M18	Pseudomonas	aeruginosa	M18	GCF_000226155.1
877	1006451	RefSeq	FapD	NC_017548.1	3674015	3674776	-	WP_003098072.1	hypothetical protein	Pseudomonas aeruginosa M18	Pseudomonas	aeruginosa	M18	GCF_000226155.1
878	1269303	RefSeq	FapD	NC_017548.1	873019	875178	-	WP_003105688.1	peptidase domain-containing ABC transporter	Pseudomonas aeruginosa M18	Pseudomonas	aeruginosa	M18	GCF_000226155.1
879	1670138	RefSeq	FapBC	NC_017548.1	3444660	3445229	+	WP_003111321.1	hypothetical protein	Pseudomonas aeruginosa M18	Pseudomonas	aeruginosa	M18	GCF_000226155.1
880	3724996	RefSeq	FapD	NC_017548.1	3446370	3447050	+	WP_003117395.1	hypothetical protein	Pseudomonas aeruginosa M18	Pseudomonas	aeruginosa	M18	GCF_000226155.1
881	15756	RefSeq	FapF	NC_017548.1	3672949	3673974	-	WP_003120313.1	transporter	Pseudomonas aeruginosa M18	Pseudomonas	aeruginosa	M18	GCF_000226155.1
882	5129213	RefSeq	FapE	NC_017548.1	3447064	3447816	+	WP_003121981.1	hypothetical protein	Pseudomonas aeruginosa M18	Pseudomonas	aeruginosa	M18	GCF_000226155.1
883	5725206	RefSeq	FapA	NC_017548.1	3444175	3444663	+	WP_009876312.1	hypothetical protein	Pseudomonas aeruginosa M18	Pseudomonas	aeruginosa	M18	GCF_000226155.1
884	21296862	RefSeq	FapD	NC_017549.1	2836998	2837759	+	WP_003087793.1	hypothetical protein	Pseudomonas aeruginosa NCGM2.S1	Pseudomonas	aeruginosa	NCGM2.S1	GCF_000284555.1
885	718701	RefSeq	FapF	NC_017549.1	3067582	3068847	-	WP_003088309.1	hypothetical protein	Pseudomonas aeruginosa NCGM2.S1	Pseudomonas	aeruginosa	NCGM2.S1	GCF_000284555.1
886	21297322	RefSeq	FapE	NC_017549.1	3068908	3069660	-	WP_003088312.1	hypothetical protein	Pseudomonas aeruginosa NCGM2.S1	Pseudomonas	aeruginosa	NCGM2.S1	GCF_000284555.1
887	20085472	RefSeq	FapD	NC_017549.1	3069674	3070354	-	WP_003088315.1	peptidase C39	Pseudomonas aeruginosa NCGM2.S1	Pseudomonas	aeruginosa	NCGM2.S1	GCF_000284555.1
888	21297321	RefSeq	FapBC	NC_017549.1	3071495	3072064	-	WP_003088318.1	hypothetical protein	Pseudomonas aeruginosa NCGM2.S1	Pseudomonas	aeruginosa	NCGM2.S1	GCF_000284555.1
889	20085471	RefSeq	FapA	NC_017549.1	3072061	3072552	-	WP_003088320.1	hypothetical protein	Pseudomonas aeruginosa NCGM2.S1	Pseudomonas	aeruginosa	NCGM2.S1	GCF_000284555.1
890	21296516	RefSeq	FapD	NC_017549.1	5728926	5731085	+	WP_003093498.1	peptidase domain-containing ABC transporter	Pseudomonas aeruginosa NCGM2.S1	Pseudomonas	aeruginosa	NCGM2.S1	GCF_000284555.1
891	15756	RefSeq	FapF	NC_017549.1	2837800	2838825	+	WP_003120313.1	transporter	Pseudomonas aeruginosa NCGM2.S1	Pseudomonas	aeruginosa	NCGM2.S1	GCF_000284555.1
892	20364607	RefSeq	FapF	NC_017559.1	3120166	3121506	+	WP_020749707.1	hypothetical protein	Ralstonia solanacearum CMR15	Ralstonia	solanacearum	CMR15	GCF_000427195.1
893	76879469	RefSeq	FapD	NC_017559.1	3122119	3122823	-	WP_043899434.1	peptidase C39	Ralstonia solanacearum CMR15	Ralstonia	solanacearum	CMR15	GCF_000427195.1
894	21943054	RefSeq	FapD	NC_017564.1	574162	576297	-	WP_005157973.1	peptidase domain-containing ABC transporter	Yersinia enterocolitica subsp. palearctica Y11	Yersinia	enterocolitica	Y11	GCF_000253175.1
895	74224941	RefSeq	FapD	NC_017566.1	4014127	4016127	-	WP_041412393.1	peptidase domain-containing ABC transporter	Shewanella putrefaciens 200	Shewanella	putrefaciens	200	GCF_000169215.2
896	22277474	RefSeq	FapD	NC_017567.1	503121	505274	-	WP_014612084.1	peptide cleavage/export ABC transporter	Streptococcus dysgalactiae subsp. equisimilis ATCC 12394	Streptococcus	dysgalactiae	ATCC 12394	GCF_000188715.1
897	21871307	RefSeq	FapD	NC_017568.1	541589	543733	+	WP_014613109.1	peptidase domain-containing ABC transporter	Staphylococcus pseudintermedius ED99	Staphylococcus	pseudintermedius	ED99	GCF_000189495.1
898	23467605	RefSeq	FapD	NC_017573.1	79889	81988	-	WP_013810989.1	peptidase domain-containing ABC transporter	Serratia sp. AS13	Serratia	NA	AS13	GCF_000214805.1
899	23467834	RefSeq	FapD	NC_017573.1	375586	377700	+	WP_013811209.1	peptidase domain-containing ABC transporter	Serratia sp. AS13	Serratia	NA	AS13	GCF_000214805.1
900	23469537	RefSeq	FapD	NC_017573.1	2468831	2469355	+	WP_013812818.1	peptidase C39	Serratia sp. AS13	Serratia	NA	AS13	GCF_000214805.1
901	23580854	RefSeq	FapF	NC_017574.1	3080551	3081891	+	WP_014617984.1	acetate kinase	Ralstonia solanacearum Po82	Ralstonia	solanacearum	Po82	GCF_000215325.1
902	23580855	RefSeq	FapD	NC_017574.1	3082513	3083217	-	WP_014617985.1	peptidase C39	Ralstonia solanacearum Po82	Ralstonia	solanacearum	Po82	GCF_000215325.1
903	22533002	RefSeq	FapD	NC_017576.1	2056821	2058968	+	WP_013643495.1	peptide cleavage/export ABC transporter	Streptococcus gallolyticus subsp. gallolyticus ATCC 43143	Streptococcus	gallolyticus	ATCC 43143	GCF_000270145.1
904	33231326	RefSeq	FapD	NC_017591.1	1001002	1002315	+	WP_000197307.1	hypothetical protein	Streptococcus pneumoniae INV104	Streptococcus	pneumoniae	INV104	GCF_000210975.1
905	813173	RefSeq	FapD	NC_017592.1	494802	495389	-	WP_000205166.1	peptidase C39	Streptococcus pneumoniae OXC141	Streptococcus	pneumoniae	OXC141	GCF_000210955.1
906	25334012	RefSeq	FapD	NC_017592.1	147843	150062	+	WP_001838391.1	peptidase domain-containing ABC transporter	Streptococcus pneumoniae OXC141	Streptococcus	pneumoniae	OXC141	GCF_000210955.1
907	25041913	RefSeq	FapD	NC_017596.1	401726	403879	-	WP_014635341.1	peptide cleavage/export ABC transporter	Streptococcus pyogenes Alab49	Streptococcus	pyogenes	Alab49	GCF_000230295.1
908	25315206	RefSeq	FapD	NC_017621.1	1281890	1284043	+	WP_014638208.1	peptide cleavage/export ABC transporter	Streptococcus suis D12	Streptococcus	suis	D12	GCF_000231905.1
909	57245850	RefSeq	FapD	NC_017621.1	1309925	1312000	-	WP_029171442.1	ABC transporter	Streptococcus suis D12	Streptococcus	suis	D12	GCF_000231905.1
910	100641	RefSeq	FapD	NC_017626.1	3410477	3412573	-	WP_001529577.1	microcin-H47 secretion/processing ATP-binding protein MchF	Escherichia coli 042	Escherichia	coli	42	GCF_000027125.1
911	3434968	RefSeq	FapD	NC_017631.1	1155590	1157686	+	WP_001304614.1	peptidase domain-containing ABC transporter	Escherichia coli ABU 83972	Escherichia	coli	ABU 83972	GCF_000148365.1
912	3434968	RefSeq	FapD	NC_017651.1	1147396	1149492	+	WP_001304614.1	peptidase domain-containing ABC transporter	Escherichia coli str. 'clone D i2'	Escherichia	coli	clone D i2	GCF_000233875.1
913	3434968	RefSeq	FapD	NC_017652.1	1147396	1149492	+	WP_001304614.1	peptidase domain-containing ABC transporter	Escherichia coli str. 'clone D i14'	Escherichia	coli	clone D i14	GCF_000233895.1
914	27558511	RefSeq	FapA	NC_017671.1	2543462	2543992	+	WP_014647249.1	hypothetical protein	Stenotrophomonas maltophilia D457	Stenotrophomonas	maltophilia	D457	GCF_000284595.1
915	27558514	RefSeq	FapD	NC_017671.1	2546063	2546767	+	WP_014647252.1	peptidase	Stenotrophomonas maltophilia D457	Stenotrophomonas	maltophilia	D457	GCF_000284595.1
916	27558515	RefSeq	FapE	NC_017671.1	2546781	2547530	+	WP_014647253.1	protein translocase subunit SecF	Stenotrophomonas maltophilia D457	Stenotrophomonas	maltophilia	D457	GCF_000284595.1
917	27558516	RefSeq	FapF	NC_017671.1	2547580	2548872	+	WP_014647254.1	hypothetical protein	Stenotrophomonas maltophilia D457	Stenotrophomonas	maltophilia	D457	GCF_000284595.1
918	74687134	RefSeq	FapBC	NC_017671.1	2544647	2545963	+	WP_041863481.1	hypothetical protein	Stenotrophomonas maltophilia D457	Stenotrophomonas	maltophilia	D457	GCF_000284595.1
919	88531162	RefSeq	FapBC	NC_017671.1	2544034	2544603	+	WP_051007184.1	hypothetical protein	Stenotrophomonas maltophilia D457	Stenotrophomonas	maltophilia	D457	GCF_000284595.1
920	141859606	RefSeq	FapD	NC_017671.1	3758020	3760131	-	WP_080053009.1	peptidase domain-containing ABC transporter	Stenotrophomonas maltophilia D457	Stenotrophomonas	maltophilia	D457	GCF_000284595.1
921	27607539	RefSeq	FapD	NC_017731.1	43141	45291	+	WP_014656026.1	peptidase domain-containing ABC transporter	Providencia stuartii MRSN 2154	Providencia	stuartii	MRSN 2154	GCF_000259175.1
922	16630433	RefSeq	FapD	NC_017761.1	2055522	2056205	-	WP_014667480.1	bacteriocin processing peptidase C39	Helicobacter cinaedi PAGU611	Helicobacter	cinaedi	PAGU611	GCF_000284635.1
923	74492196	RefSeq	FapD	NC_017765.1	9269470	9271692	-	WP_041665607.1	NHLP family bacteriocin export ABC transporter peptidase/permease/ATPase subunit	Streptomyces hygroscopicus subsp. jinggangensis 5008	Streptomyces	hygroscopicus	5008	GCF_000245355.1
924	4327822	RefSeq	FapD	NC_017831.1	198019	200280	-	WP_004521963.1	peptidase domain-containing ABC transporter	Burkholderia pseudomallei 1026b	Burkholderia	pseudomallei	1026b	GCF_000260515.1
925	27684484	RefSeq	FapD	NC_017832.1	1726565	1728688	-	WP_004553448.1	peptidase domain-containing ABC transporter	Burkholderia pseudomallei 1026b	Burkholderia	pseudomallei	1026b	GCF_000260515.1
926	14865573	RefSeq	FapF	NC_017847.1	3232773	3233933	-	WP_000114388.1	hypothetical protein	Acinetobacter baumannii MDR-TJ	Acinetobacter	baumannii	MDR-TJ	GCF_000187205.2
927	28969877	RefSeq	FapD	NC_017847.1	3234401	3234802	-	WP_000291110.1	hypothetical protein	Acinetobacter baumannii MDR-TJ	Acinetobacter	baumannii	MDR-TJ	GCF_000187205.2
928	22374294	RefSeq	FapD	NC_017847.1	3233999	3234391	-	WP_001122875.1	peptidase C39	Acinetobacter baumannii MDR-TJ	Acinetobacter	baumannii	MDR-TJ	GCF_000187205.2
929	27837411	RefSeq	FapBC	NC_017911.1	3341002	3341736	+	WP_003190893.1	hypothetical protein	Pseudomonas fluorescens A506	Pseudomonas	fluorescens	A506	GCF_000262325.2
930	27841063	RefSeq	FapA	NC_017911.1	3339924	3340382	+	WP_014718738.1	hypothetical protein	Pseudomonas fluorescens A506	Pseudomonas	fluorescens	A506	GCF_000262325.2
931	27837785	RefSeq	FapD	NC_017911.1	3341798	3342478	+	WP_014718740.1	peptidase C39	Pseudomonas fluorescens A506	Pseudomonas	fluorescens	A506	GCF_000262325.2
932	27838172	RefSeq	FapE	NC_017911.1	3342516	3343259	+	WP_014718741.1	hypothetical protein	Pseudomonas fluorescens A506	Pseudomonas	fluorescens	A506	GCF_000262325.2
933	27839029	RefSeq	FapF	NC_017911.1	3343309	3344616	+	WP_014718742.1	hypothetical protein	Pseudomonas fluorescens A506	Pseudomonas	fluorescens	A506	GCF_000262325.2
934	27227706	RefSeq	FapD	NC_017912.1	4092197	4094389	+	WP_014419286.1	peptidase domain-containing ABC transporter	Bacillus amyloliquefaciens Y2	Bacillus	amyloliquefaciens	Y2	GCF_000262385.1
935	28019309	RefSeq	FapD	NC_017956.1	1619037	1621187	-	WP_014744969.1	bacteriocin/lantibiotic ABC transporter	Tistrella mobilis KA081020-065	Tistrella	mobilis	KA081020-065	GCF_000264455.2
936	28019371	RefSeq	FapD	NC_017956.1	1681372	1683636	+	WP_014745031.1	NHLP family bacteriocin export ABC transporter peptidase/permease/ATPase subunit	Tistrella mobilis KA081020-065	Tistrella	mobilis	KA081020-065	GCF_000264455.2
937	143735698	RefSeq	FapD	NC_017966.1	76992	77606	+	WP_081599054.1	hypothetical protein	Tistrella mobilis KA081020-065	Tistrella	mobilis	KA081020-065	GCF_000264455.2
938	5004834	RefSeq	FapA	NC_017986.1	5342552	5342989	-	WP_003253914.1	hypothetical protein	Pseudomonas putida ND6	Pseudomonas	putida	ND6	GCF_000264665.1
939	5005104	RefSeq	FapF	NC_017986.1	5337604	5338884	-	WP_004577464.1	hypothetical protein	Pseudomonas putida ND6	Pseudomonas	putida	ND6	GCF_000264665.1
940	5005341	RefSeq	FapE	NC_017986.1	5338931	5339683	-	WP_004577465.1	hypothetical protein	Pseudomonas putida ND6	Pseudomonas	putida	ND6	GCF_000264665.1
941	5005032	RefSeq	FapBC	NC_017986.1	5341972	5342550	-	WP_012052565.1	hypothetical protein	Pseudomonas putida ND6	Pseudomonas	putida	ND6	GCF_000264665.1
942	5005032	RefSeq	FapBC	NC_017986.1	5341972	5342550	-	WP_012052565.1	hypothetical protein	Pseudomonas putida ND6	Pseudomonas	putida	ND6	GCF_000264665.1
943	5004760	RefSeq	FapD	NC_017986.1	5339729	5340409	-	WP_012052567.1	peptidase C39	Pseudomonas putida ND6	Pseudomonas	putida	ND6	GCF_000264665.1
944	28227800	RefSeq	FapD	NC_018010.1	2365940	2368090	+	WP_014772738.1	peptidase domain-containing ABC transporter	Belliella baltica DSM 15883	Belliella	baltica	DSM 15883	GCF_000265405.1
945	74601052	RefSeq	FapD	NC_018010.1	4027645	4028166	+	WP_041779437.1	hypothetical protein	Belliella baltica DSM 15883	Belliella	baltica	DSM 15883	GCF_000265405.1
946	25011140	RefSeq	FapD	NC_018012.1	9182	9802	-	WP_014776610.1	peptidase C39	Thiocystis violascens DSM 198	Thiocystis	violascens	DSM 198	GCF_000227745.2
947	25013862	RefSeq	FapF	NC_018012.1	933181	934275	-	WP_014777392.1	hypothetical protein	Thiocystis violascens DSM 198	Thiocystis	violascens	DSM 198	GCF_000227745.2
948	28261086	RefSeq	FapD	NC_018018.1	3235747	3237963	-	WP_014798502.1	peptidase domain-containing ABC transporter	Bernardetia litoralis DSM 6794	Bernardetia	litoralis	DSM 6794	GCF_000265505.1
949	23878925	RefSeq	FapD	NC_018077.1	134920	136977	+	WP_013954569.1	peptidase C39	Mycoplasma bovis HB0801	Mycoplasma	bovis	HB0801	GCF_000270525.1
950	28426343	RefSeq	FapD	NC_018079.1	77237	79333	+	WP_014830093.1	peptidase domain-containing ABC transporter	Enterobacter cloacae subsp. dissolvens SDM	Enterobacter	cloacae	SDM	GCF_000235765.1
951	718701	RefSeq	FapF	NC_018080.1	3441242	3442507	+	WP_003088309.1	hypothetical protein	Pseudomonas aeruginosa DK2	Pseudomonas	aeruginosa	DK2	GCF_000271365.1
952	1670138	RefSeq	FapBC	NC_018080.1	3438025	3438594	+	WP_003111321.1	hypothetical protein	Pseudomonas aeruginosa DK2	Pseudomonas	aeruginosa	DK2	GCF_000271365.1
953	27599395	RefSeq	FapE	NC_018080.1	3440429	3441181	+	WP_003117394.1	hypothetical protein	Pseudomonas aeruginosa DK2	Pseudomonas	aeruginosa	DK2	GCF_000271365.1
954	3724996	RefSeq	FapD	NC_018080.1	3439735	3440415	+	WP_003117395.1	hypothetical protein	Pseudomonas aeruginosa DK2	Pseudomonas	aeruginosa	DK2	GCF_000271365.1
955	1673903	RefSeq	FapA	NC_018080.1	3437537	3438028	+	WP_003117397.1	hypothetical protein	Pseudomonas aeruginosa DK2	Pseudomonas	aeruginosa	DK2	GCF_000271365.1
956	27599188	RefSeq	FapD	NC_018080.1	3664585	3665346	-	WP_003117705.1	peptidase C39	Pseudomonas aeruginosa DK2	Pseudomonas	aeruginosa	DK2	GCF_000271365.1
957	15756	RefSeq	FapF	NC_018080.1	3663519	3664544	-	WP_003120313.1	transporter	Pseudomonas aeruginosa DK2	Pseudomonas	aeruginosa	DK2	GCF_000271365.1
958	28822382	RefSeq	FapD	NC_018106.1	425142	427265	-	WP_014837172.1	peptidase domain-containing ABC transporter	Klebsiella michiganensis E718	Klebsiella	michiganensis	E718	GCF_000276705.2
959	29489882	RefSeq	FapF	NC_018268.1	3658257	3659321	+	WP_014872775.1	transporter	Marinobacter sp. BSs20148	Marinobacter	NA	BSs20148	GCF_000283275.1
960	29489884	RefSeq	FapD	NC_018268.1	3659839	3660537	-	WP_014872777.1	peptidase C39	Marinobacter sp. BSs20148	Marinobacter	NA	BSs20148	GCF_000283275.1
961	29812756	RefSeq	FapD	NC_018495.1	491451	493433	-	WP_014894059.1	peptidase domain-containing ABC transporter	Mycoplasma genitalium M2321	Mycoplasma	genitalium	M2321	GCF_000292405.1
962	29813009	RefSeq	FapD	NC_018496.1	490977	492959	-	WP_014894315.1	peptidase domain-containing ABC transporter	Mycoplasma genitalium M6282	Mycoplasma	genitalium	M6282	GCF_000292445.1
963	29813189	RefSeq	FapD	NC_018497.1	491262	493244	-	WP_014894495.1	peptidase domain-containing ABC transporter	Mycoplasma genitalium M6320	Mycoplasma	genitalium	M6320	GCF_000292485.1
964	29813378	RefSeq	FapD	NC_018498.1	491023	493005	-	WP_014894686.1	peptidase domain-containing ABC transporter	Mycoplasma genitalium M2288	Mycoplasma	genitalium	M2288	GCF_000292505.1
965	29812583	RefSeq	FapD	NC_018499.1	27004	29160	+	WP_000473624.1	peptidase domain-containing ABC transporter	Bacillus cereus FRI-35	Bacillus	cereus	FRI-35	GCF_000292415.1
966	29808769	RefSeq	FapD	NC_018500.1	4161854	4164073	+	WP_000461961.1	peptidase domain-containing ABC transporter	Bacillus thuringiensis HD-771	Bacillus	thuringiensis	HD-771	GCF_000292455.1
967	29868593	RefSeq	FapD	NC_018513.1	31002	33152	-	WP_014895434.1	peptidase domain-containing ABC transporter	Burkholderia cepacia GG4	Burkholderia	cepacia	GG4	GCF_000292915.1
968	923603	RefSeq	FapD	NC_018520.1	2246839	2248956	-	WP_003246186.1	SPBc2 prophage-derived sublancin-168-processing and transport ATP-binding protein SunT	Bacillus subtilis QB928	Bacillus	subtilis	QB928	GCF_000293765.1
969	133027	RefSeq	FapD	NC_018521.1	72844	73443	+	WP_002851963.1	peptidase C39	Campylobacter jejuni subsp. jejuni NCTC 11168-BN148	Campylobacter	jejuni	NCTC 11168-BN148	GCF_000304375.1
970	501496	RefSeq	FapD	NC_018522.1	1896533	1898629	+	WP_004890951.1	peptidase domain-containing ABC transporter	Klebsiella pneumoniae subsp. pneumoniae 1084	Klebsiella	pneumoniae	1084	GCF_000294365.1
971	17688893	RefSeq	FapD	NC_018522.1	4939672	4941795	+	WP_012737197.1	peptidase domain-containing ABC transporter	Klebsiella pneumoniae subsp. pneumoniae 1084	Klebsiella	pneumoniae	1084	GCF_000294365.1
972	4993689	RefSeq	FapD	NC_018527.1	3569784	3572045	+	WP_004536487.1	peptidase domain-containing ABC transporter	Burkholderia pseudomallei BPC006	Burkholderia	pseudomallei	BPC006	GCF_000294635.1
973	6934506	RefSeq	FapD	NC_018529.1	1763922	1766045	-	WP_004533047.1	peptidase domain-containing ABC transporter	Burkholderia pseudomallei BPC006	Burkholderia	pseudomallei	BPC006	GCF_000294635.1
974	17898240	RefSeq	FapD	NC_018632.1	4025791	4028058	+	WP_014950962.1	peptidase domain-containing ABC transporter	Alteromonas macleodii ATCC 27126	Alteromonas	macleodii	ATCC 27126	GCF_000172635.2
975	30510780	RefSeq	FapF	NC_018649.1	1952091	1953257	-	WP_014961748.1	hypothetical protein	Leptospirillum ferriphilum ML-04	Leptospirillum	ferriphilum	ML-04	GCF_000299235.1
976	15655128	RefSeq	FapF	NC_018649.1	1950517	1952082	-	WP_036081986.1	hypothetical protein	Leptospirillum ferriphilum ML-04	Leptospirillum	ferriphilum	ML-04	GCF_000299235.1
977	88519695	RefSeq	FapD	NC_018649.1	1954631	1955476	-	WP_050995604.1	hypothetical protein	Leptospirillum ferriphilum ML-04	Leptospirillum	ferriphilum	ML-04	GCF_000299235.1
978	24136373	RefSeq	FapD	NC_018650.1	3187877	3189979	-	WP_000181296.1	peptidase domain-containing ABC transporter	Escherichia coli O104:H4 str. 2009EL-2050	Escherichia	coli	2009EL-2050	GCF_000299255.1
979	24136373	RefSeq	FapD	NC_018658.1	3194356	3196458	-	WP_000181296.1	peptidase domain-containing ABC transporter	Escherichia coli O104:H4 str. 2011C-3493	Escherichia	coli	2011C-3493	GCF_000299455.1
980	24136373	RefSeq	FapD	NC_018658.1	3194356	3196458	-	YP_006779814.1	colicin V secretion/processing ATP binding protein	Escherichia coli O104:H4 str. 2011C-3493	Escherichia	coli	2011C-3493	GCF_000299455.1
981	24136373	RefSeq	FapD	NC_018661.1	3244237	3246339	-	WP_000181296.1	peptidase domain-containing ABC transporter	Escherichia coli O104:H4 str. 2009EL-2071	Escherichia	coli	2009EL-2071	GCF_000299475.1
982	30760216	RefSeq	FapD	NC_018672.1	1122138	1125194	-	WP_014972506.1	peptidase C39	Paraburkholderia phenoliruptrix BR3459a	Paraburkholderia	phenoliruptrix	BR3459a	GCF_000300095.1
983	30766537	RefSeq	FapD	NC_018678.1	4070668	4072935	+	WP_014977569.1	peptidase domain-containing ABC transporter	Alteromonas macleodii str. 'English Channel 673'	Alteromonas	macleodii	English Channel 673	GCF_000299955.1
984	30804170	RefSeq	FapD	NC_018679.1	4129857	4132124	+	WP_014980474.1	peptidase domain-containing ABC transporter	Alteromonas macleodii str. 'Balearic Sea AD45'	Alteromonas	macleodii	Balearic Sea AD45	GCF_000300175.1
985	30830783	RefSeq	FapD	NC_018685.1	83210	85426	-	WP_000473085.1	peptidase domain-containing ABC transporter	Bacillus thuringiensis MC28	Bacillus	thuringiensis	MC28	GCF_000300475.1
986	30769777	RefSeq	FapD	NC_018692.1	3932249	3934516	+	WP_014999746.1	peptidase domain-containing ABC transporter	Alteromonas macleodii str. 'Black Sea 11'	Alteromonas	macleodii	Black Sea 11	GCF_000299995.1
987	30758802	RefSeq	FapD	NC_018695.1	3180614	3182716	-	WP_015003478.1	peptidase domain-containing ABC transporter	Paraburkholderia phenoliruptrix BR3459a	Paraburkholderia	phenoliruptrix	BR3459a	GCF_000300095.1
988	30859747	RefSeq	FapD	NC_018704.1	746130	747728	+	WP_015009451.1	peptidase domain-containing ABC transporter	Amphibacillus xylanus NBRC 15112	Amphibacillus	xylanus	NBRC 15112	GCF_000307165.1
989	30859750	RefSeq	FapD	NC_018704.1	748772	750958	+	WP_015009454.1	peptidase domain-containing ABC transporter	Amphibacillus xylanus NBRC 15112	Amphibacillus	xylanus	NBRC 15112	GCF_000307165.1
990	30859769	RefSeq	FapD	NC_018704.1	772019	774223	+	WP_015009473.1	peptidase domain-containing ABC transporter	Amphibacillus xylanus NBRC 15112	Amphibacillus	xylanus	NBRC 15112	GCF_000307165.1
991	14865573	RefSeq	FapF	NC_018706.1	955015	956175	+	WP_000114388.1	hypothetical protein	Acinetobacter baumannii TYTH-1	Acinetobacter	baumannii	TYTH-1	GCF_000302575.1
992	47154621	RefSeq	FapD	NC_018706.1	954116	954949	+	WP_025465496.1	peptidase	Acinetobacter baumannii TYTH-1	Acinetobacter	baumannii	TYTH-1	GCF_000302575.1
993	133027	RefSeq	FapD	NC_018709.4	73310	73909	+	WP_002851963.1	peptidase C39	Campylobacter jejuni subsp. jejuni PT14	Campylobacter	jejuni	PT14	GCF_000302555.5
994	74491038	RefSeq	FapD	NC_018750.1	7056391	7058532	-	WP_041664448.1	NHLP family bacteriocin export ABC transporter peptidase/permease/ATPase subunit	Streptomyces venezuelae ATCC 10712	Streptomyces	venezuelae	ATCC 10712	GCF_000253235.1
995	1306687	RefSeq	FapD	NC_018952.1	12669	14828	+	WP_012211140.1	peptidase domain-containing ABC transporter	Staphylococcus aureus	Staphylococcus	aureus	K153N	NA
996	1306687	RefSeq	FapD	NC_018952.1	12669	14828	+	YP_006939335.1	ABC-type bacteriocin transporter family protein	Staphylococcus aureus	Staphylococcus	aureus	K153N	NA
997	636145	RefSeq	FapD	NC_018954.1	133657	135753	+	WP_000184924.1	colicin V secretion protein CvaB	Salmonella enterica subsp. enterica serovar Kentucky	Salmonella	enterica	CS0010A	NA
998	636145	RefSeq	FapD	NC_018954.1	133657	135753	+	YP_006970990.1	colicin V secretion protein CvaB	Salmonella enterica subsp. enterica serovar Kentucky	Salmonella	enterica	CS0010A	NA
999	636145	RefSeq	FapD	NC_018966.1	132848	134944	+	WP_000184924.1	colicin V secretion protein CvaB	Salmonella enterica subsp. enterica serovar Kentucky	Salmonella	enterica	SSAP03002A	NA
1000	636145	RefSeq	FapD	NC_018966.1	132848	134944	+	YP_006971117.1	colicin V secretion protein CvaB	Salmonella enterica subsp. enterica serovar Kentucky	Salmonella	enterica	SSAP03002A	NA
1001	29483099	RefSeq	FapD	NC_019358.1	6873	9077	-	WP_015062948.1	peptidase domain-containing ABC transporter	Clostridium perfringens	Clostridium	perfringens	NCTC8533	NA
1002	29483099	RefSeq	FapD	NC_019358.1	6873	9077	-	YP_006964857.1	ABC transporter CbaT	Clostridium perfringens	Clostridium	perfringens	NCTC8533	NA
1003	15461429	RefSeq	FapD	NC_019388.1	17231	17842	-	WP_003049659.1	peptidase C39	Thermus oshimai JL-2	Thermus	oshimai	JL-2	GCF_000309885.1
1004	74529127	RefSeq	FapD	NC_019393.1	4134284	4136455	+	WP_041703625.1	peptidase domain-containing ABC transporter	Alteromonas mediterranea DE1	Alteromonas	mediterranea	AltDE1	GCF_000310085.1
1005	31498651	RefSeq	FapD	NC_019396.1	1958414	1960612	-	WP_015073558.1	peptidase domain-containing ABC transporter	Gluconobacter oxydans H24	Gluconobacter	oxydans	H24	GCF_000311765.1
1006	31553747	RefSeq	FapD	NC_019427.1	373582	376290	+	WP_015078315.1	cyclic nucleotide-regulated ABC bacteriocin/lantibiotic exporter protein	Anabaena sp. 90	Anabaena	NA	90	GCF_000312705.1
1007	31554042	RefSeq	FapD	NC_019427.1	698570	700720	-	WP_015078610.1	peptidase domain-containing ABC transporter	Anabaena sp. 90	Anabaena	NA	90	GCF_000312705.1
1008	31555292	RefSeq	FapD	NC_019427.1	2186382	2189102	+	WP_015079884.1	hypothetical protein	Anabaena sp. 90	Anabaena	NA	90	GCF_000312705.1
1009	31556762	RefSeq	FapD	NC_019427.1	4028536	4030704	+	WP_015081357.1	peptidase domain-containing ABC transporter	Anabaena sp. 90	Anabaena	NA	90	GCF_000312705.1
1010	311808	RefSeq	FapD	NC_019431.1	27280	29427	+	WP_041931940.1	lactococcin-A transport/processing ATP-binding protein LcnC	Lactococcus lactis subsp. cremoris UC509.9	Lactococcus	lactis	UC509.9	GCF_000312685.1
1011	31653794	RefSeq	FapD	NC_019552.1	397219	399249	+	WP_015084131.1	ABC transporter ATPase/permease	Mycoplasma hyorhinis SK76	Mycoplasma	hyorhinis	SK76	GCF_000313635.1
1012	31794694	RefSeq	FapF	NC_019670.1	2899386	2900693	-	WP_015094995.1	hypothetical protein	Pseudomonas sp. UW4	Pseudomonas	NA	UW4	GCF_000316175.1
1013	31794695	RefSeq	FapE	NC_019670.1	2900739	2901500	-	WP_015094996.1	hypothetical protein	Pseudomonas sp. UW4	Pseudomonas	NA	UW4	GCF_000316175.1
1014	31794696	RefSeq	FapD	NC_019670.1	2901527	2902207	-	WP_015094997.1	peptidase C39	Pseudomonas sp. UW4	Pseudomonas	NA	UW4	GCF_000316175.1
1015	31794697	RefSeq	FapBC	NC_019670.1	2902269	2903108	-	WP_015094998.1	hypothetical protein	Pseudomonas sp. UW4	Pseudomonas	NA	UW4	GCF_000316175.1
1016	31794698	RefSeq	FapBC	NC_019670.1	2903173	2903775	-	WP_015094999.1	hypothetical protein	Pseudomonas sp. UW4	Pseudomonas	NA	UW4	GCF_000316175.1
1017	31794698	RefSeq	FapBC	NC_019670.1	2903173	2903775	-	WP_015094999.1	hypothetical protein	Pseudomonas sp. UW4	Pseudomonas	NA	UW4	GCF_000316175.1
1018	31794699	RefSeq	FapA	NC_019670.1	2903777	2904187	-	WP_015095000.1	hypothetical protein	Pseudomonas sp. UW4	Pseudomonas	NA	UW4	GCF_000316175.1
1019	30913086	RefSeq	FapD	NC_019673.1	5922416	5924602	-	WP_015102673.1	ABC-type transporter, ATPase subunit	Saccharothrix espanaensis DSM 44229	Saccharothrix	espanaensis	type strain: DSM 44229	GCF_000328705.1
1020	31866566	RefSeq	FapD	NC_019675.1	287798	289945	+	WP_015107933.1	NHLP family bacteriocin export ABC transporter peptidase/permease/ATPase subunit	Cyanobium gracile PCC 6307	Cyanobium	gracile	PCC 6307	GCF_000316515.1
1021	31880926	RefSeq	FapD	NC_019676.1	1592780	1594954	-	WP_015112239.1	peptidase domain-containing ABC transporter	Nostoc sp. PCC 7107	Nostoc	NA	PCC 7107	GCF_000316625.1
1022	31881681	RefSeq	FapD	NC_019676.1	2511404	2514463	+	WP_015112995.1	bacteriocin-processing peptidase	Nostoc sp. PCC 7107	Nostoc	NA	PCC 7107	GCF_000316625.1
1023	31881685	RefSeq	FapD	NC_019676.1	2519592	2522627	+	WP_015112999.1	bacteriocin-processing peptidase	Nostoc sp. PCC 7107	Nostoc	NA	PCC 7107	GCF_000316625.1
1024	31890518	RefSeq	FapD	NC_019678.1	449551	452622	-	WP_015116547.1	bacteriocin-processing peptidase	Rivularia sp. PCC 7116	Rivularia	NA	PCC 7116	GCF_000316665.1
1025	31890536	RefSeq	FapD	NC_019678.1	479220	482309	-	WP_015116565.1	bacteriocin/lantibiotic ABC transporter	Rivularia sp. PCC 7116	Rivularia	NA	PCC 7116	GCF_000316665.1
1026	31890540	RefSeq	FapD	NC_019678.1	488621	491719	-	WP_015116569.1	bacteriocin/lantibiotic ABC transporter	Rivularia sp. PCC 7116	Rivularia	NA	PCC 7116	GCF_000316665.1
1027	31893229	RefSeq	FapF	NC_019678.1	4001917	4002696	+	WP_015119258.1	hypothetical protein	Rivularia sp. PCC 7116	Rivularia	NA	PCC 7116	GCF_000316665.1
1028	31893444	RefSeq	FapD	NC_019678.1	4289542	4292613	+	WP_015119473.1	bacteriocin/lantibiotic ABC transporter	Rivularia sp. PCC 7116	Rivularia	NA	PCC 7116	GCF_000316665.1
1029	31894934	RefSeq	FapD	NC_019678.1	6258283	6260424	-	WP_015120963.1	peptidase domain-containing ABC transporter	Rivularia sp. PCC 7116	Rivularia	NA	PCC 7116	GCF_000316665.1
1030	31895052	RefSeq	FapD	NC_019678.1	6424773	6426980	-	WP_015121081.1	peptidase domain-containing ABC transporter	Rivularia sp. PCC 7116	Rivularia	NA	PCC 7116	GCF_000316665.1
1031	31896142	RefSeq	FapD	NC_019678.1	7944179	7946389	-	WP_015122171.1	NHLP family bacteriocin export ABC transporter peptidase/permease/ATPase subunit	Rivularia sp. PCC 7116	Rivularia	NA	PCC 7116	GCF_000316665.1
1032	31898388	RefSeq	FapD	NC_019680.1	1713230	1715443	+	WP_015124413.1	NHLP family bacteriocin export ABC transporter peptidase/permease/ATPase subunit	Synechococcus sp. PCC 6312	Synechococcus	NA	PCC 6312	GCF_000316685.1
1033	31870687	RefSeq	FapD	NC_019682.1	1236545	1239241	+	WP_015127463.1	cyclic nucleotide-regulated ABC bacteriocin/lantibiotic exporter	Calothrix sp. PCC 7507	Calothrix	NA	PCC 7507	GCF_000316575.1
1034	31871146	RefSeq	FapD	NC_019682.1	1772835	1776011	+	WP_015127922.1	peptide-transporting ATPase	Calothrix sp. PCC 7507	Calothrix	NA	PCC 7507	GCF_000316575.1
1035	31871151	RefSeq	FapD	NC_019682.1	1782866	1785916	+	WP_015127927.1	bacteriocin-processing peptidase	Calothrix sp. PCC 7507	Calothrix	NA	PCC 7507	GCF_000316575.1
1036	31871629	RefSeq	FapD	NC_019682.1	2366550	2368718	+	WP_015128405.1	peptidase domain-containing ABC transporter	Calothrix sp. PCC 7507	Calothrix	NA	PCC 7507	GCF_000316575.1
1037	31871692	RefSeq	FapD	NC_019682.1	2447762	2450935	+	WP_015128468.1	cyclic nucleotide-regulated ABC bacteriocin/lantibiotic exporter	Calothrix sp. PCC 7507	Calothrix	NA	PCC 7507	GCF_000316575.1
1038	31873469	RefSeq	FapD	NC_019682.1	4604197	4606404	-	WP_015130247.1	NHLP family bacteriocin export ABC transporter peptidase/permease/ATPase subunit	Calothrix sp. PCC 7507	Calothrix	NA	PCC 7507	GCF_000316575.1
1039	31876598	RefSeq	FapD	NC_019683.1	1394702	1396846	-	WP_015133376.1	peptidase domain-containing ABC transporter	Leptolyngbya sp. PCC 7376	Leptolyngbya	NA	NA	GCF_000316605.1
1040	31885254	RefSeq	FapD	NC_019684.1	569150	571309	+	WP_015136861.1	peptidase domain-containing ABC transporter	Nostoc sp. PCC 7524	Nostoc	NA	PCC 7524	GCF_000316645.1
1041	31885471	RefSeq	FapD	NC_019684.1	827149	829362	+	WP_015137078.1	NHLP family bacteriocin export ABC transporter peptidase/permease/ATPase subunit	Nostoc sp. PCC 7524	Nostoc	NA	PCC 7524	GCF_000316645.1
1042	31885794	RefSeq	FapD	NC_019684.1	1216463	1218613	-	WP_015137400.1	peptidase domain-containing ABC transporter	Nostoc sp. PCC 7524	Nostoc	NA	PCC 7524	GCF_000316645.1
1043	31888035	RefSeq	FapD	NC_019684.1	4173043	4175205	-	WP_015139641.1	NHLP family bacteriocin export ABC transporter peptidase/permease/ATPase subunit	Nostoc sp. PCC 7524	Nostoc	NA	PCC 7524	GCF_000316645.1
1044	31888242	RefSeq	FapD	NC_019684.1	4422899	4426024	-	WP_015139849.1	bacteriocin/lantibiotic ABC transporter	Nostoc sp. PCC 7524	Nostoc	NA	PCC 7524	GCF_000316645.1
1045	31888311	RefSeq	FapD	NC_019684.1	4516946	4519108	+	WP_015139918.1	peptidase domain-containing ABC transporter	Nostoc sp. PCC 7524	Nostoc	NA	PCC 7524	GCF_000316645.1
1046	31888569	RefSeq	FapD	NC_019684.1	4800543	4802735	+	WP_015140177.1	peptidase domain-containing ABC transporter	Nostoc sp. PCC 7524	Nostoc	NA	PCC 7524	GCF_000316645.1
1047	31889195	RefSeq	FapD	NC_019684.1	5576517	5579609	+	WP_015140803.1	bacteriocin/lantibiotic ABC transporter	Nostoc sp. PCC 7524	Nostoc	NA	PCC 7524	GCF_000316645.1
1048	31889966	RefSeq	FapD	NC_019684.1	6482599	6484767	+	WP_015141574.1	peptidase domain-containing ABC transporter	Nostoc sp. PCC 7524	Nostoc	NA	PCC 7524	GCF_000316645.1
1049	74387764	RefSeq	FapD	NC_019684.1	3825734	3828223	+	WP_041555796.1	peptidase domain-containing ABC transporter	Nostoc sp. PCC 7524	Nostoc	NA	PCC 7524	GCF_000316645.1
1050	31912785	RefSeq	FapD	NC_019689.1	138094	141213	+	WP_015141917.1	bacteriocin/lantibiotic ABC transporter	Pleurocapsa sp. PCC 7327	Pleurocapsa	NA	PCC 7327	GCF_000317025.1
1051	31915272	RefSeq	FapD	NC_019689.1	3050351	3053380	-	WP_015144404.1	bacteriocin/lantibiotic ABC transporter	Pleurocapsa sp. PCC 7327	Pleurocapsa	NA	PCC 7327	GCF_000317025.1
1052	31915556	RefSeq	FapD	NC_019689.1	3399032	3402142	+	WP_015144688.1	bacteriocin/lantibiotic ABC transporter	Pleurocapsa sp. PCC 7327	Pleurocapsa	NA	PCC 7327	GCF_000317025.1
1053	31915828	RefSeq	FapD	NC_019689.1	3708338	3710551	-	WP_015144960.1	NHLP family bacteriocin export ABC transporter peptidase/permease/ATPase subunit	Pleurocapsa sp. PCC 7327	Pleurocapsa	NA	PCC 7327	GCF_000317025.1
1054	31927963	RefSeq	FapD	NC_019693.1	114169	117354	-	WP_015146506.1	bacteriocin/lantibiotic ABC transporter	Oscillatoria acuminata PCC 6304	Oscillatoria	acuminata	PCC 6304	GCF_000317105.1
1055	31935665	RefSeq	FapD	NC_019695.1	2352209	2354353	+	WP_015154157.1	peptidase domain-containing ABC transporter	Chroococcidiopsis thermalis PCC 7203	Chroococcidiopsis	thermalis	PCC 7203	GCF_000317125.1
1056	31936767	RefSeq	FapD	NC_019695.1	3630017	3633136	+	WP_015155259.1	bacteriocin-processing peptidase	Chroococcidiopsis thermalis PCC 7203	Chroococcidiopsis	thermalis	PCC 7203	GCF_000317125.1
1057	31936839	RefSeq	FapD	NC_019695.1	3720503	3722665	-	WP_015155331.1	peptidase domain-containing ABC transporter	Chroococcidiopsis thermalis PCC 7203	Chroococcidiopsis	thermalis	PCC 7203	GCF_000317125.1
1058	31937235	RefSeq	FapD	NC_019695.1	4260330	4262552	-	WP_015155727.1	peptidase domain-containing ABC transporter	Chroococcidiopsis thermalis PCC 7203	Chroococcidiopsis	thermalis	PCC 7203	GCF_000317125.1
1059	31938344	RefSeq	FapD	NC_019695.1	5525840	5528002	+	WP_015156835.1	peptidase domain-containing ABC transporter	Chroococcidiopsis thermalis PCC 7203	Chroococcidiopsis	thermalis	PCC 7203	GCF_000317125.1
1060	31938932	RefSeq	FapD	NC_019695.1	6226940	6229171	-	WP_015157422.1	peptidase domain-containing ABC transporter	Chroococcidiopsis thermalis PCC 7203	Chroococcidiopsis	thermalis	PCC 7203	GCF_000317125.1
1061	31939834	RefSeq	FapD	NC_019697.1	549126	551762	-	WP_015157983.1	peptidase domain-containing ABC transporter	Chamaesiphon minutus PCC 6605	Chamaesiphon	minutus	PCC 6605	GCF_000317145.1
1062	31941304	RefSeq	FapD	NC_019697.1	2286925	2289171	-	WP_015159453.1	peptidase domain-containing ABC transporter	Chamaesiphon minutus PCC 6605	Chamaesiphon	minutus	PCC 6605	GCF_000317145.1
1063	31941337	RefSeq	FapD	NC_019697.1	2324311	2326497	-	WP_015159486.1	peptidase domain-containing ABC transporter	Chamaesiphon minutus PCC 6605	Chamaesiphon	minutus	PCC 6605	GCF_000317145.1
1064	31943034	RefSeq	FapD	NC_019697.1	4335205	4337415	+	WP_015161183.1	NHLP family bacteriocin export ABC transporter peptidase/permease/ATPase subunit	Chamaesiphon minutus PCC 6605	Chamaesiphon	minutus	PCC 6605	GCF_000317145.1
1065	31919320	RefSeq	FapD	NC_019703.1	2976194	2979319	-	WP_015172471.1	bacteriocin-processing peptidase	Geitlerinema sp. PCC 7407	Geitlerinema	NA	PCC 7407	GCF_000317045.1
1066	31990836	RefSeq	FapD	NC_019729.1	4305008	4307218	-	WP_015177259.1	peptidase domain-containing ABC transporter	Oscillatoria nigro-viridis PCC 7112	Oscillatoria	nigro-viridis	PCC 7112	GCF_000317475.1
1067	31992953	RefSeq	FapD	NC_019729.1	7160400	7162610	+	WP_015179376.1	NHLP family bacteriocin export ABC transporter peptidase/permease/ATPase subunit	Oscillatoria nigro-viridis PCC 7112	Oscillatoria	nigro-viridis	PCC 7112	GCF_000317475.1
1068	31993037	RefSeq	FapD	NC_019729.1	7255698	7258868	-	WP_015179460.1	cyclic nucleotide-regulated ABC bacteriocin/lantibiotic exporters	Oscillatoria nigro-viridis PCC 7112	Oscillatoria	nigro-viridis	PCC 7112	GCF_000317475.1
1069	32014441	RefSeq	FapD	NC_019745.1	3945756	3948788	-	WP_015189902.1	bacteriocin-processing peptidase	Gloeocapsa sp. PCC 7428	Gloeocapsa	NA	PCC 7428	GCF_000317555.1
1070	32017196	RefSeq	FapD	NC_019748.1	1347568	1349715	+	WP_015192463.1	peptidase domain-containing ABC transporter	Stanieria cyanosphaera PCC 7437	Stanieria	cyanosphaera	PCC 7437	GCF_000317575.1
1071	32017363	RefSeq	FapD	NC_019748.1	1541007	1544180	+	WP_015192630.1	peptide cleavage/export ABC transporter	Stanieria cyanosphaera PCC 7437	Stanieria	cyanosphaera	PCC 7437	GCF_000317575.1
1072	32018152	RefSeq	FapD	NC_019748.1	2482521	2485598	-	WP_015193419.1	bacteriocin-processing peptidase	Stanieria cyanosphaera PCC 7437	Stanieria	cyanosphaera	PCC 7437	GCF_000317575.1
1073	32019146	RefSeq	FapD	NC_019748.1	3674675	3677740	-	WP_015194413.1	cyclic nucleotide-regulated ABC bacteriocin/lantibiotic exporter	Stanieria cyanosphaera PCC 7437	Stanieria	cyanosphaera	PCC 7437	GCF_000317575.1
1074	31982391	RefSeq	FapD	NC_019751.1	401520	403682	-	WP_015196081.1	peptidase domain-containing ABC transporter	Calothrix sp. PCC 6303	Calothrix	NA	PCC 6303	GCF_000317435.1
1075	31983935	RefSeq	FapD	NC_019751.1	2313160	2315886	+	WP_015197624.1	bacteriocin-processing peptidase	Calothrix sp. PCC 6303	Calothrix	NA	PCC 6303	GCF_000317435.1
1076	31984457	RefSeq	FapD	NC_019751.1	2989459	2992206	-	WP_015198146.1	cyclic nucleotide-regulated ABC bacteriocin/lantibiotic exporter	Calothrix sp. PCC 6303	Calothrix	NA	PCC 6303	GCF_000317435.1
1077	31986251	RefSeq	FapD	NC_019751.1	5306979	5309243	-	WP_015199940.1	NHLP family bacteriocin export ABC transporter peptidase/permease/ATPase subunit	Calothrix sp. PCC 6303	Calothrix	NA	PCC 6303	GCF_000317435.1
1078	32006408	RefSeq	FapD	NC_019757.1	1953461	1955611	+	WP_015207209.1	peptidase domain-containing ABC transporter	Cylindrospermum stagnale PCC 7417	Cylindrospermum	stagnale	PCC 7417	GCF_000317535.1
1079	32006951	RefSeq	FapD	NC_019757.1	2660650	2663367	+	WP_015207753.1	ABC-type bacteriocin/lantibiotic exporter with N-terminal double-glycine peptidase domain	Cylindrospermum stagnale PCC 7417	Cylindrospermum	stagnale	PCC 7417	GCF_000317535.1
1080	32008936	RefSeq	FapD	NC_019757.1	4990804	4993062	-	WP_015209738.1	NHLP family bacteriocin export ABC transporter peptidase/permease/ATPase subunit	Cylindrospermum stagnale PCC 7417	Cylindrospermum	stagnale	PCC 7417	GCF_000317535.1
1081	32009806	RefSeq	FapD	NC_019757.1	6036236	6039292	-	WP_015210608.1	bacteriocin-processing peptidase	Cylindrospermum stagnale PCC 7417	Cylindrospermum	stagnale	PCC 7417	GCF_000317535.1
1082	32010043	RefSeq	FapD	NC_019757.1	6306981	6309149	-	WP_015210846.1	peptidase domain-containing ABC transporter	Cylindrospermum stagnale PCC 7417	Cylindrospermum	stagnale	PCC 7417	GCF_000317535.1
1083	32033939	RefSeq	FapD	NC_019771.1	168768	171809	-	WP_015212421.1	bacteriocin-processing peptidase	Anabaena cylindrica PCC 7122	Anabaena	cylindrica	PCC 7122	GCF_000317695.1
1084	32034194	RefSeq	FapD	NC_019771.1	510913	513081	-	WP_015212676.1	peptidase domain-containing ABC transporter	Anabaena cylindrica PCC 7122	Anabaena	cylindrica	PCC 7122	GCF_000317695.1
1085	32035615	RefSeq	FapD	NC_019771.1	2251625	2253814	+	WP_015214098.1	NHLP family bacteriocin export ABC transporter peptidase/permease/ATPase subunit	Anabaena cylindrica PCC 7122	Anabaena	cylindrica	PCC 7122	GCF_000317695.1
1086	32038470	RefSeq	FapD	NC_019771.1	5664074	5666224	+	WP_015216956.1	peptidase domain-containing ABC transporter	Anabaena cylindrica PCC 7122	Anabaena	cylindrica	PCC 7122	GCF_000317695.1
1087	143730438	RefSeq	FapD	NC_019771.1	4607164	4609890	+	WP_081593706.1	peptidase C39	Anabaena cylindrica PCC 7122	Anabaena	cylindrica	PCC 7122	GCF_000317695.1
1088	32041220	RefSeq	FapD	NC_019776.1	2055454	2057709	-	WP_015219548.1	NHLP family bacteriocin export ABC transporter peptidase/permease/ATPase subunit	Cyanobacterium aponinum PCC 10605	Cyanobacterium	aponinum	PCC 10605	GCF_000317675.1
1089	32045991	RefSeq	FapD	NC_019779.1	231154	233367	-	WP_015224319.1	NHLP family bacteriocin export ABC transporter peptidase/permease/ATPase subunit	Halothece sp. PCC 7418	Halothece	NA	PCC 7418	GCF_000317635.1
1090	32167531	RefSeq	FapD	NC_019902.2	2593742	2594320	-	WP_015259265.1	bacteriocin resistance protein	Thioalkalivibrio nitratireducens DSM 14787	Thioalkalivibrio	nitratireducens	DSM 14787	GCF_000321415.2
1091	26651405	RefSeq	FapD	NC_019903.1	2649423	2651600	-	WP_015263000.1	NHLP family bacteriocin export ABC transporter peptidase/permease/ATPase subunit	Desulfitobacterium dichloroeliminans LMG P-21439	Desulfitobacterium	dichloroeliminans	LMG P-21439	GCF_000243135.2
1092	32210805	RefSeq	FapD	NC_019904.1	2090477	2092630	+	WP_015265605.1	peptidase domain-containing ABC transporter	Echinicola vietnamensis DSM 17526	Echinicola	vietnamensis	DSM 17526	GCF_000325705.1
1093	32211248	RefSeq	FapD	NC_019904.1	2663957	2665945	+	WP_015266048.1	bacteriocin/lantibiotic ABC transporter	Echinicola vietnamensis DSM 17526	Echinicola	vietnamensis	DSM 17526	GCF_000325705.1
1094	32215358	RefSeq	FapF	NC_019905.1	2678051	2679331	-	WP_015270160.1	transporter	Pseudomonas putida HB3267	Pseudomonas	putida	PC9	GCF_000325725.1
1095	32215359	RefSeq	FapE	NC_019905.1	2679378	2680130	-	WP_015270161.1	hypothetical protein	Pseudomonas putida HB3267	Pseudomonas	putida	PC9	GCF_000325725.1
1096	32215360	RefSeq	FapD	NC_019905.1	2680177	2680857	-	WP_015270162.1	peptidase C39	Pseudomonas putida HB3267	Pseudomonas	putida	PC9	GCF_000325725.1
1097	32215362	RefSeq	FapBC	NC_019905.1	2682420	2682998	-	WP_015270164.1	hypothetical protein	Pseudomonas putida HB3267	Pseudomonas	putida	PC9	GCF_000325725.1
1098	32215362	RefSeq	FapBC	NC_019905.1	2682420	2682998	-	WP_015270164.1	hypothetical protein	Pseudomonas putida HB3267	Pseudomonas	putida	PC9	GCF_000325725.1
1099	32215363	RefSeq	FapA	NC_019905.1	2683000	2683434	-	WP_015270165.1	hypothetical protein	Pseudomonas putida HB3267	Pseudomonas	putida	PC9	GCF_000325725.1
1100	71438823	RefSeq	FapBC	NC_019905.1	2680920	2682371	-	WP_039612960.1	hypothetical protein	Pseudomonas putida HB3267	Pseudomonas	putida	PC9	GCF_000325725.1
1101	32427027	RefSeq	FapD	NC_019978.1	1953651	1955873	-	WP_015327556.1	peptidase domain-containing ABC transporter	Halobacteroides halobius DSM 5150	Halobacteroides	halobius	DSM 5150	GCF_000328625.1
1102	27549967	RefSeq	FapD	NC_020054.1	4333522	4335759	-	WP_015332610.1	peptidase domain-containing ABC transporter	Fibrella aestuarina BUZ 2	Fibrella	aestuarina	BUZ 2	GCF_000331105.1
1103	149606359	RefSeq	FapF	NC_020054.1	4569295	4570398	-	WP_085950712.1	hypothetical protein	Fibrella aestuarina BUZ 2	Fibrella	aestuarina	BUZ 2	GCF_000331105.1
1104	32484790	RefSeq	FapD	NC_020064.1	4180053	4182188	+	WP_015673975.1	peptidase domain-containing ABC transporter	Serratia sp. FGI94	Serratia	NA	FGI94	GCF_000330865.1
1105	32872316	RefSeq	FapD	NC_020181.1	3531166	3533289	+	WP_015368662.1	peptidase domain-containing ABC transporter	Klebsiella aerogenes EA1509E	Klebsiella	aerogenes	EA1509E	GCF_000334515.1
1106	23630544	RefSeq	FapD	NC_020181.1	1065121	1067232	+	WP_015705588.1	peptidase domain-containing ABC transporter	Klebsiella aerogenes EA1509E	Klebsiella	aerogenes	EA1509E	GCF_000334515.1
1107	1227493	RefSeq	FapD	NC_020207.1	2246732	2248885	-	WP_002294605.1	peptide cleavage/export ABC transporter	Enterococcus faecium NRRL B-2354	Enterococcus	faecium	NRRL B-2354	GCF_000336405.1
1108	32535931	RefSeq	FapA	NC_020209.1	2224189	2224644	+	WP_003236355.1	hypothetical protein	Pseudomonas poae RE*1-1-14	Pseudomonas	poae	RE*1-1-14	GCF_000336465.1
1109	32535933	RefSeq	FapBC	NC_020209.1	2225275	2225958	+	WP_003236359.1	hypothetical protein	Pseudomonas poae RE*1-1-14	Pseudomonas	poae	RE*1-1-14	GCF_000336465.1
1110	32976641	RefSeq	FapE	NC_020209.1	2224641	2225207	+	WP_015372232.1	hypothetical protein	Pseudomonas poae RE*1-1-14	Pseudomonas	poae	RE*1-1-14	GCF_000336465.1
1111	32976642	RefSeq	FapD	NC_020209.1	2226020	2226697	+	WP_015372233.1	periplasmic protein	Pseudomonas poae RE*1-1-14	Pseudomonas	poae	RE*1-1-14	GCF_000336465.1
1112	32976643	RefSeq	FapE	NC_020209.1	2226735	2227484	+	WP_015372234.1	hypothetical protein	Pseudomonas poae RE*1-1-14	Pseudomonas	poae	RE*1-1-14	GCF_000336465.1
1113	32976644	RefSeq	FapF	NC_020209.1	2227537	2228847	+	WP_015372235.1	hypothetical protein	Pseudomonas poae RE*1-1-14	Pseudomonas	poae	RE*1-1-14	GCF_000336465.1
1114	32982790	RefSeq	FapD	NC_020211.1	2518227	2520326	+	WP_015377802.1	peptidase domain-containing ABC transporter	Serratia marcescens WW4	Serratia	marcescens	WW4	GCF_000336425.1
1115	32983564	RefSeq	FapD	NC_020211.1	3364767	3366902	-	WP_015378376.1	peptidase domain-containing ABC transporter	Serratia marcescens WW4	Serratia	marcescens	WW4	GCF_000336425.1
1116	32571818	RefSeq	FapD	NC_020271.1	93716	95812	-	WP_015387396.1	peptidase domain-containing ABC transporter	Escherichia coli O25b:H4-ST131	Escherichia	coli	ST131	NA
1117	32571818	RefSeq	FapD	NC_020271.1	93716	95812	-	YP_007443357.1	Colicin V secretion/processing ATP-binding protein CvaB	Escherichia coli O25b:H4-ST131	Escherichia	coli	ST131	NA
1118	26223223	RefSeq	FapD	NC_020272.1	2704553	2706700	-	WP_003154889.1	peptidase domain-containing ABC transporter	Bacillus amyloliquefaciens IT-45	Bacillus	amyloliquefaciens	IT-45	GCF_000242855.2
1119	430629	RefSeq	FapD	NC_020286.1	3446019	3448220	+	WP_010874249.1	peptidase domain-containing ABC transporter	Synechocystis sp. PCC 6803	Synechocystis	NA	PCC 6803	GCF_000340785.1
1120	33772297	RefSeq	FapD	NC_020291.1	6145941	6148193	+	WP_015395553.1	peptidase domain-containing ABC transporter	Clostridium saccharoperbutylacetonicum N1-4(HMT)	Clostridium	saccharoperbutylacetonicum	N1-4(HMT)	GCF_000340885.1
1121	17403641	RefSeq	FapD	NC_020394.1	16280	18382	-	WP_000944711.1	transporter	Bacillus thuringiensis serovar thuringiensis str. IS5056	Bacillus	thuringiensis	IS5056	GCF_000341665.1
1122	29564619	RefSeq	FapD	NC_020418.1	3385426	3387540	-	WP_004237687.1	peptidase domain-containing ABC transporter	Morganella morganii subsp. morganii KT	Morganella	morganii	NA	GCF_000286435.2
1123	31033887	RefSeq	FapD	NC_020504.1	1123307	1125529	+	WP_015655813.1	NHLP family bacteriocin export ABC transporter peptidase/permease/ATPase subunit	Streptomyces davaonensis JCM 4913	Streptomyces	davaonensis	JCM 4913	GCF_000349325.1
1124	923603	RefSeq	FapD	NC_020507.1	2267345	2269462	-	WP_003246186.1	SPBc2 prophage-derived sublancin-168-processing and transport ATP-binding protein SunT	Bacillus subtilis subsp. subtilis 6051-HGW	Bacillus	subtilis	6051-HGW	GCF_000344745.1
1125	25913536	RefSeq	FapD	NC_020516.1	251518	252216	-	WP_015433877.1	hypothetical protein	Azoarcus sp. KH32C	Azoarcus	NA	KH32C	GCF_000349945.1
1126	25915457	RefSeq	FapD	NC_020516.1	2471525	2474584	+	WP_015435798.1	fusion of ABC transporter-type and ATP-binding protein	Azoarcus sp. KH32C	Azoarcus	NA	KH32C	GCF_000349945.1
1127	74483377	RefSeq	FapF	NC_020516.1	249315	250634	+	WP_041656604.1	acetate kinase	Azoarcus sp. KH32C	Azoarcus	NA	KH32C	GCF_000349945.1
1128	88505943	RefSeq	FapD	NC_020541.1	3329354	3331456	-	WP_050980846.1	peptidase domain-containing ABC transporter	Rhodanobacter denitrificans	Rhodanobacter	denitrificans	2APBS1	GCF_000230695.2
1129	33435166	RefSeq	FapD	NC_020547.2	721343	722176	+	WP_000889481.1	hypothetical protein	Acinetobacter baumannii D1279779	Acinetobacter	baumannii	D1279779	GCF_000186665.3
1130	16630433	RefSeq	FapD	NC_020555.1	2217305	2217988	-	WP_014667480.1	bacteriocin processing peptidase C39	Helicobacter cinaedi CCUG 18818 = ATCC BAA-847	Helicobacter	cinaedi	ATCC BAA-847	GCF_000349975.1
1131	37303560	RefSeq	FapD	NC_020799.1	479845	480549	+	WP_016724053.1	peptidase C39	Ralstonia solanacearum FQY_4	Ralstonia	solanacearum	FQY_4	GCF_000348545.1
1132	56862675	RefSeq	FapF	NC_020799.1	481155	482495	-	WP_028860180.1	acetate kinase	Ralstonia solanacearum FQY_4	Ralstonia	solanacearum	FQY_4	GCF_000348545.1
1133	34592464	RefSeq	FapD	NC_020827.1	1746	3917	-	WP_015474758.1	peptide cleavage/export ABC transporter	Lactobacillus brevis KB290	Lactobacillus	brevis	KB290	GCF_000359625.1
1134	34600988	RefSeq	FapD	NC_020829.1	2307712	2308473	+	WP_015476847.1	hypothetical protein	Pseudomonas sp. ATCC 13867	Pseudomonas	NA	ATCC 13867	GCF_000349845.1
1135	34600989	RefSeq	FapF	NC_020829.1	2308522	2309526	+	WP_015476848.1	transporter	Pseudomonas sp. ATCC 13867	Pseudomonas	NA	ATCC 13867	GCF_000349845.1
1136	34601227	RefSeq	FapE	NC_020829.1	2608894	2609652	-	WP_015477086.1	hypothetical protein	Pseudomonas sp. ATCC 13867	Pseudomonas	NA	ATCC 13867	GCF_000349845.1
1137	34601228	RefSeq	FapD	NC_020829.1	2609687	2610367	-	WP_015477087.1	hypothetical protein	Pseudomonas sp. ATCC 13867	Pseudomonas	NA	ATCC 13867	GCF_000349845.1
1138	34601230	RefSeq	FapBC	NC_020829.1	2611515	2612108	-	WP_015477089.1	hypothetical protein	Pseudomonas sp. ATCC 13867	Pseudomonas	NA	ATCC 13867	GCF_000349845.1
1139	74537109	RefSeq	FapF	NC_020829.1	2607519	2608823	-	WP_041711937.1	hypothetical protein	Pseudomonas sp. ATCC 13867	Pseudomonas	NA	ATCC 13867	GCF_000349845.1
1140	74537111	RefSeq	FapBC	NC_020829.1	2610427	2611464	-	WP_041711939.1	hypothetical protein	Pseudomonas sp. ATCC 13867	Pseudomonas	NA	ATCC 13867	GCF_000349845.1
1141	74537112	RefSeq	FapA	NC_020829.1	2612110	2612598	-	WP_041711940.1	hypothetical protein	Pseudomonas sp. ATCC 13867	Pseudomonas	NA	ATCC 13867	GCF_000349845.1
1142	34202232	RefSeq	FapF	NC_020888.1	1745459	1746526	+	WP_015486780.1	hypothetical protein	Thalassolituus oleivorans MIL-1	Thalassolituus	oleivorans	MIL-1	GCF_000355675.1
1143	143737722	RefSeq	FapD	NC_020888.1	1744500	1745432	+	WP_081601099.1	peptidase C39	Thalassolituus oleivorans MIL-1	Thalassolituus	oleivorans	MIL-1	GCF_000355675.1
1144	74492196	RefSeq	FapD	NC_020895.1	8963673	8965895	-	WP_041665607.1	NHLP family bacteriocin export ABC transporter peptidase/permease/ATPase subunit	Streptomyces hygroscopicus subsp. jinggangensis TL01	Streptomyces	hygroscopicus	NA	GCF_000340845.1
1145	718701	RefSeq	FapF	NC_020912.1	3389711	3390976	+	WP_003088309.1	hypothetical protein	Pseudomonas aeruginosa B136-33	Pseudomonas	aeruginosa	B136-33	GCF_000359505.1
1146	1006451	RefSeq	FapD	NC_020912.1	3626732	3627493	-	WP_003098072.1	hypothetical protein	Pseudomonas aeruginosa B136-33	Pseudomonas	aeruginosa	B136-33	GCF_000359505.1
1147	1670138	RefSeq	FapBC	NC_020912.1	3386494	3387063	+	WP_003111321.1	hypothetical protein	Pseudomonas aeruginosa B136-33	Pseudomonas	aeruginosa	B136-33	GCF_000359505.1
1148	3724996	RefSeq	FapD	NC_020912.1	3388204	3388884	+	WP_003117395.1	hypothetical protein	Pseudomonas aeruginosa B136-33	Pseudomonas	aeruginosa	B136-33	GCF_000359505.1
1149	1673903	RefSeq	FapA	NC_020912.1	3386006	3386497	+	WP_003117397.1	hypothetical protein	Pseudomonas aeruginosa B136-33	Pseudomonas	aeruginosa	B136-33	GCF_000359505.1
1150	15756	RefSeq	FapF	NC_020912.1	3625666	3626691	-	WP_003120313.1	transporter	Pseudomonas aeruginosa B136-33	Pseudomonas	aeruginosa	B136-33	GCF_000359505.1
1151	3725178	RefSeq	FapE	NC_020912.1	3388898	3389650	+	WP_003139780.1	hypothetical protein	Pseudomonas aeruginosa B136-33	Pseudomonas	aeruginosa	B136-33	GCF_000359505.1
1152	35020121	RefSeq	FapD	NC_020912.1	853146	855305	-	WP_015502334.1	peptidase domain-containing ABC transporter	Pseudomonas aeruginosa B136-33	Pseudomonas	aeruginosa	B136-33	GCF_000359505.1
1153	35019070	RefSeq	FapD	NC_020990.1	421904	424201	+	WP_015506778.1	NHLP family bacteriocin export ABC transporter peptidase/permease/ATPase subunit	Streptomyces albus J1074	Streptomyces	albus	J1074	GCF_000359525.1
1154	17734671	RefSeq	FapD	NC_021002.1	133812	135875	-	WP_013526639.1	multidrug ABC transporter ATP-binding protein	Mycoplasma fermentans PG18	Mycoplasma	fermentans	PG18	GCF_000209735.1
1155	33231326	RefSeq	FapD	NC_021003.1	30397	31710	+	WP_000197307.1	hypothetical protein	Streptococcus pneumoniae SPN032672	Streptococcus	pneumoniae	SPN032672	GCF_000211075.1
1156	813173	RefSeq	FapD	NC_021003.1	1661714	1662301	-	WP_000205166.1	peptidase C39	Streptococcus pneumoniae SPN032672	Streptococcus	pneumoniae	SPN032672	GCF_000211075.1
1157	33231326	RefSeq	FapD	NC_021004.1	30393	31706	+	WP_000197307.1	hypothetical protein	Streptococcus pneumoniae SPN033038	Streptococcus	pneumoniae	SPN033038	GCF_000211095.1
1158	813173	RefSeq	FapD	NC_021004.1	1663903	1664490	-	WP_000205166.1	peptidase C39	Streptococcus pneumoniae SPN033038	Streptococcus	pneumoniae	SPN033038	GCF_000211095.1
1159	813173	RefSeq	FapD	NC_021005.1	484084	484671	-	WP_000205166.1	peptidase C39	Streptococcus pneumoniae SPN994039	Streptococcus	pneumoniae	SNP994039	GCF_000211055.1
1160	25334012	RefSeq	FapD	NC_021005.1	137556	139775	+	WP_001838391.1	peptidase domain-containing ABC transporter	Streptococcus pneumoniae SPN994039	Streptococcus	pneumoniae	SNP994039	GCF_000211055.1
1161	813173	RefSeq	FapD	NC_021006.1	1600813	1601400	-	WP_000205166.1	peptidase C39	Streptococcus pneumoniae SPN034156	Streptococcus	pneumoniae	SNP034156	GCF_000210995.1
1162	813173	RefSeq	FapD	NC_021026.1	484084	484671	-	WP_000205166.1	peptidase C39	Streptococcus pneumoniae SPN994038	Streptococcus	pneumoniae	SNP994038	GCF_000211035.1
1163	25334012	RefSeq	FapD	NC_021026.1	137556	139775	+	WP_001838391.1	peptidase domain-containing ABC transporter	Streptococcus pneumoniae SPN994038	Streptococcus	pneumoniae	SNP994038	GCF_000211035.1
1164	813173	RefSeq	FapD	NC_021028.1	494505	495092	-	WP_000205166.1	peptidase C39	Streptococcus pneumoniae SPN034183	Streptococcus	pneumoniae	SNP034183	GCF_000211015.1
1165	25334012	RefSeq	FapD	NC_021028.1	147841	150060	+	WP_001838391.1	peptidase domain-containing ABC transporter	Streptococcus pneumoniae SPN034183	Streptococcus	pneumoniae	SNP034183	GCF_000211015.1
1166	58841201	RefSeq	FapD	NC_021055.1	888444	890717	+	WP_030123509.1	NHLP family bacteriocin export ABC transporter peptidase/permease/ATPase subunit	Streptomyces sp. PAMC 26508	Streptomyces	NA	PAMC 26508	GCF_000364805.1
1167	35400186	RefSeq	FapD	NC_021066.1	3484192	3486303	-	WP_015585246.1	peptidase domain-containing ABC transporter	Raoultella ornithinolytica B6	Raoultella	ornithinolytica	B6	GCF_000367425.1
1168	19525448	RefSeq	FapD	NC_021081.1	242414	244501	+	WP_013012636.1	peptidase domain-containing ABC transporter	Meiothermus ruber DSM 1279	Meiothermus	ruber	DSM 1279	GCF_000376665.1
1169	17166859	RefSeq	FapD	NC_021081.1	1473966	1474595	+	WP_013015280.1	peptidase C39	Meiothermus ruber DSM 1279	Meiothermus	ruber	DSM 1279	GCF_000376665.1
1170	34605726	RefSeq	FapD	NC_021082.1	2387686	2388477	-	WP_015484143.1	microcin-H47 secretion/processing ATP-binding protein mchF	Mannheimia haemolytica M42548	Mannheimia	haemolytica	M42548	GCF_000376645.1
1171	35577963	RefSeq	FapD	NC_021173.1	546458	548665	-	WP_015601150.1	peptidase domain-containing ABC transporter	Burkholderia thailandensis MSMB121	Burkholderia	thailandensis	MSMB121	GCF_000385525.1
1172	35580869	RefSeq	FapD	NC_021174.1	200940	203063	-	WP_015604065.1	peptidase domain-containing ABC transporter	Burkholderia thailandensis MSMB121	Burkholderia	thailandensis	MSMB121	GCF_000385525.1
1173	35599568	RefSeq	FapD	NC_021175.1	1671024	1673054	-	WP_015605650.1	type I secretion system ATPase	Streptococcus cristatus AS 1.3089	Streptococcus	cristatus	AS 1.3089	GCF_000385925.1
1174	4037099	RefSeq	FapD	NC_021181.2	1813939	1816101	-	WP_011254576.1	peptide cleavage/export ABC transporter	Lactobacillus acidophilus La-14	Lactobacillus	acidophilus	La-14	GCF_000389675.2
1175	25414225	RefSeq	FapD	NC_021184.1	2891036	2893231	-	WP_006523569.1	NHLP family bacteriocin export ABC transporter peptidase/permease/ATPase subunit	Desulfotomaculum gibsoniae DSM 7213	Desulfotomaculum	gibsoniae	DSM 7213	GCF_000233715.2
1176	35856834	RefSeq	FapD	NC_021191.1	6485650	6487923	-	WP_015623714.1	peptidase domain-containing ABC transporter	Actinoplanes sp. N902-109	Actinoplanes	NA	N902-109	GCF_000389965.1
1177	34395629	RefSeq	FapD	NC_021224.2	351925	354075	+	WP_003646472.1	peptide cleavage/export ABC transporter	Lactobacillus plantarum subsp. plantarum P-8	Lactobacillus	plantarum	plantarum	GCF_000392485.3
1178	80770232	RefSeq	FapD	NC_021232.1	556180	558303	-	WP_046387546.1	peptidase domain-containing ABC transporter	Klebsiella pneumoniae subsp. rhinoscleromatis SB3432	Klebsiella	pneumoniae	SB3432	GCF_000967845.1
1179	24165068	RefSeq	FapA	NC_021237.1	3508339	3508785	+	WP_011061405.1	hypothetical protein	Pseudomonas protegens CHA0	Pseudomonas	protegens	CHA0	GCF_000397205.1
1180	4495330	RefSeq	FapD	NC_021237.1	3510483	3511163	+	WP_011061408.1	peptidase C39	Pseudomonas protegens CHA0	Pseudomonas	protegens	CHA0	GCF_000397205.1
1181	4399536	RefSeq	FapE	NC_021237.1	3511212	3511946	+	WP_011061409.1	hypothetical protein	Pseudomonas protegens CHA0	Pseudomonas	protegens	CHA0	GCF_000397205.1
1182	35975989	RefSeq	FapBC	NC_021237.1	3508787	3509365	+	WP_015635693.1	hypothetical protein	Pseudomonas protegens CHA0	Pseudomonas	protegens	CHA0	GCF_000397205.1
1183	35975989	RefSeq	FapBC	NC_021237.1	3508787	3509365	+	WP_015635693.1	hypothetical protein	Pseudomonas protegens CHA0	Pseudomonas	protegens	CHA0	GCF_000397205.1
1184	35975990	RefSeq	FapF	NC_021237.1	3512001	3513296	+	WP_015635694.1	hypothetical protein	Pseudomonas protegens CHA0	Pseudomonas	protegens	CHA0	GCF_000397205.1
1185	32582170	RefSeq	FapD	NC_021238.1	30685	32793	-	WP_016338368.1	peptidase domain-containing ABC transporter	Klebsiella pneumoniae	Klebsiella	pneumoniae	Kpn-1433	NA
1186	32582170	RefSeq	FapD	NC_021238.1	30685	32793	-	YP_008003455.1	MceG	Klebsiella pneumoniae	Klebsiella	pneumoniae	Kpn-1433	NA
1187	21474601	RefSeq	FapD	NC_021283.1	163956	165995	+	WP_014579626.1	ABC transporter permease	Mycoplasma hyopneumoniae 168-L	Mycoplasma	hyopneumoniae	168-L	GCF_000400855.1
1188	142955231	RefSeq	FapD	NC_021285.1	3121707	3122384	-	WP_080944949.1	hypothetical protein	Achromobacter xylosoxidans NH44784-1996	Achromobacter	xylosoxidans	NH44784-1996	GCF_000967095.2
1189	36198530	RefSeq	FapD	NC_021294.1	809675	812734	-	WP_016354904.1	cyclic nucleotide-regulated ABC bacteriocin/lantibiotic exporter	Burkholderia sp. RPE64	Burkholderia	NA	NA	GCF_000402035.1
1190	76958578	RefSeq	FapD	NC_021294.1	498832	500949	+	WP_044042310.1	peptidase domain-containing ABC transporter	Burkholderia sp. RPE64	Burkholderia	NA	NA	GCF_000402035.1
1191	36594265	RefSeq	FapD	NC_021362.1	163155	165305	-	WP_020449894.1	peptidase domain-containing ABC transporter	Bacillus paralicheniformis ATCC 9945a	Bacillus	paralicheniformis	ATCC 9945a	GCF_000408885.1
1192	36710077	RefSeq	FapF	NC_021491.1	2619540	2620820	-	WP_016486448.1	hypothetical protein	Pseudomonas putida H8234	Pseudomonas	putida	H8234	GCF_000410575.1
1193	36710078	RefSeq	FapE	NC_021491.1	2620867	2621619	-	WP_016486449.1	hypothetical protein	Pseudomonas putida H8234	Pseudomonas	putida	H8234	GCF_000410575.1
1194	36710079	RefSeq	FapD	NC_021491.1	2621665	2622345	-	WP_016486450.1	peptidase C39	Pseudomonas putida H8234	Pseudomonas	putida	H8234	GCF_000410575.1
1195	36710081	RefSeq	FapBC	NC_021491.1	2623909	2624487	-	WP_016486452.1	hypothetical protein	Pseudomonas putida H8234	Pseudomonas	putida	H8234	GCF_000410575.1
1196	36710081	RefSeq	FapBC	NC_021491.1	2623909	2624487	-	WP_016486452.1	hypothetical protein	Pseudomonas putida H8234	Pseudomonas	putida	H8234	GCF_000410575.1
1197	36710082	RefSeq	FapA	NC_021491.1	2624489	2624929	-	WP_016486453.1	hypothetical protein	Pseudomonas putida H8234	Pseudomonas	putida	H8234	GCF_000410575.1
1198	36882646	RefSeq	FapA	NC_021505.1	3355614	3356051	+	WP_016500026.1	hypothetical protein	Pseudomonas putida NBRC 14164	Pseudomonas	putida	NBRC 14164	GCF_000412675.1
1199	36882647	RefSeq	FapBC	NC_021505.1	3356053	3356631	+	WP_016500027.1	hypothetical protein	Pseudomonas putida NBRC 14164	Pseudomonas	putida	NBRC 14164	GCF_000412675.1
1200	36882647	RefSeq	FapBC	NC_021505.1	3356053	3356631	+	WP_016500027.1	hypothetical protein	Pseudomonas putida NBRC 14164	Pseudomonas	putida	NBRC 14164	GCF_000412675.1
1201	36882649	RefSeq	FapD	NC_021505.1	3358195	3358875	+	WP_016500029.1	peptidase C39	Pseudomonas putida NBRC 14164	Pseudomonas	putida	NBRC 14164	GCF_000412675.1
1202	36882650	RefSeq	FapE	NC_021505.1	3358921	3359673	+	WP_016500030.1	hypothetical protein	Pseudomonas putida NBRC 14164	Pseudomonas	putida	NBRC 14164	GCF_000412675.1
1203	74006663	RefSeq	FapF	NC_021505.1	3359720	3360997	+	WP_041167754.1	hypothetical protein	Pseudomonas putida NBRC 14164	Pseudomonas	putida	NBRC 14164	GCF_000412675.1
1204	36981931	RefSeq	FapD	NC_021514.1	364352	366502	+	WP_016526897.1	peptide cleavage/export ABC transporter	Lactobacillus plantarum 16	Lactobacillus	plantarum	16	GCF_000412205.1
1205	36981965	RefSeq	FapD	NC_021514.1	402087	404237	+	WP_016526929.1	peptide cleavage/export ABC transporter	Lactobacillus plantarum 16	Lactobacillus	plantarum	16	GCF_000412205.1
1206	1006451	RefSeq	FapD	NC_021577.1	1937129	1937890	+	WP_003098072.1	hypothetical protein	Pseudomonas aeruginosa RP73	Pseudomonas	aeruginosa	RP73	GCF_000414035.1
1207	1269303	RefSeq	FapD	NC_021577.1	4699647	4701806	+	WP_003105688.1	peptidase domain-containing ABC transporter	Pseudomonas aeruginosa RP73	Pseudomonas	aeruginosa	RP73	GCF_000414035.1
1208	1670138	RefSeq	FapBC	NC_021577.1	2168559	2169128	-	WP_003111321.1	hypothetical protein	Pseudomonas aeruginosa RP73	Pseudomonas	aeruginosa	RP73	GCF_000414035.1
1209	3724996	RefSeq	FapD	NC_021577.1	2166738	2167418	-	WP_003117395.1	hypothetical protein	Pseudomonas aeruginosa RP73	Pseudomonas	aeruginosa	RP73	GCF_000414035.1
1210	15756	RefSeq	FapF	NC_021577.1	1937931	1938956	+	WP_003120313.1	transporter	Pseudomonas aeruginosa RP73	Pseudomonas	aeruginosa	RP73	GCF_000414035.1
1211	5725206	RefSeq	FapA	NC_021577.1	2169125	2169613	-	WP_009876312.1	hypothetical protein	Pseudomonas aeruginosa RP73	Pseudomonas	aeruginosa	RP73	GCF_000414035.1
1212	37076423	RefSeq	FapF	NC_021577.1	2164646	2165911	-	WP_016561807.1	hypothetical protein	Pseudomonas aeruginosa RP73	Pseudomonas	aeruginosa	RP73	GCF_000414035.1
1213	37076424	RefSeq	FapE	NC_021577.1	2165972	2166724	-	WP_016561808.1	hypothetical protein	Pseudomonas aeruginosa RP73	Pseudomonas	aeruginosa	RP73	GCF_000414035.1
1214	19040366	RefSeq	FapD	NC_021591.1	3469671	3471770	+	WP_004946921.1	peptidase domain-containing ABC transporter	Serratia plymuthica 4Rx13	Serratia	plymuthica	4Rx13	GCF_000176835.2
1215	19038233	RefSeq	FapD	NC_021591.1	4322788	4324950	+	WP_004952388.1	peptidase domain-containing ABC transporter	Serratia plymuthica 4Rx13	Serratia	plymuthica	4Rx13	GCF_000176835.2
1216	74732274	RefSeq	FapD	NC_021712.1	3964978	3967149	+	WP_041912973.1	peptidase domain-containing ABC transporter	Alteromonas mediterranea U8	Alteromonas	mediterranea	U8	GCF_000439555.1
1217	74529127	RefSeq	FapD	NC_021713.1	4116354	4118525	+	WP_041703625.1	peptidase domain-containing ABC transporter	Alteromonas mediterranea UM7	Alteromonas	mediterranea	UM7	GCF_000439575.1
1218	74529127	RefSeq	FapD	NC_021714.1	3950452	3952623	+	WP_041703625.1	peptidase domain-containing ABC transporter	Alteromonas mediterranea UM4b	Alteromonas	mediterranea	UM4b	GCF_000439595.1
1219	74732274	RefSeq	FapD	NC_021717.1	3994017	3996188	+	WP_041912973.1	peptidase domain-containing ABC transporter	Alteromonas mediterranea U7	Alteromonas	mediterranea	U7	GCF_000439535.1
1220	14865573	RefSeq	FapF	NC_021726.1	746014	747174	+	WP_000114388.1	hypothetical protein	Acinetobacter baumannii BJAB07104	Acinetobacter	baumannii	BJAB07104	GCF_000419385.1
1221	28969877	RefSeq	FapD	NC_021726.1	745145	745546	+	WP_000291110.1	hypothetical protein	Acinetobacter baumannii BJAB07104	Acinetobacter	baumannii	BJAB07104	GCF_000419385.1
1222	22374294	RefSeq	FapD	NC_021726.1	745556	745948	+	WP_001122875.1	peptidase C39	Acinetobacter baumannii BJAB07104	Acinetobacter	baumannii	BJAB07104	GCF_000419385.1
1223	14865573	RefSeq	FapF	NC_021729.1	741763	742923	+	WP_000114388.1	hypothetical protein	Acinetobacter baumannii BJAB0868	Acinetobacter	baumannii	BJAB0868	GCF_000419425.1
1224	28969877	RefSeq	FapD	NC_021729.1	740894	741295	+	WP_000291110.1	hypothetical protein	Acinetobacter baumannii BJAB0868	Acinetobacter	baumannii	BJAB0868	GCF_000419425.1
1225	22374294	RefSeq	FapD	NC_021729.1	741305	741697	+	WP_001122875.1	peptidase C39	Acinetobacter baumannii BJAB0868	Acinetobacter	baumannii	BJAB0868	GCF_000419425.1
1226	41352187	RefSeq	FapD	NC_021733.1	748440	748823	+	WP_020752811.1	double-glycine peptidase	Acinetobacter baumannii BJAB0715	Acinetobacter	baumannii	BJAB0715	GCF_000419405.1
1227	41352188	RefSeq	FapF	NC_021733.1	748866	750068	+	WP_020752812.1	hypothetical protein	Acinetobacter baumannii BJAB0715	Acinetobacter	baumannii	BJAB0715	GCF_000419405.1
1228	34605726	RefSeq	FapD	NC_021738.1	579097	579888	-	WP_015484143.1	microcin-H47 secretion/processing ATP-binding protein mchF	Mannheimia haemolytica D171	Mannheimia	haemolytica	D171	GCF_000427275.1
1229	34605726	RefSeq	FapD	NC_021739.1	705471	706262	-	WP_015484143.1	microcin-H47 secretion/processing ATP-binding protein mchF	Mannheimia haemolytica D174	Mannheimia	haemolytica	D174	GCF_000422095.1
1230	34605726	RefSeq	FapD	NC_021743.1	665342	666133	-	WP_015484143.1	microcin-H47 secretion/processing ATP-binding protein mchF	Mannheimia haemolytica D153	Mannheimia	haemolytica	D153	GCF_000422145.1
1231	41387942	RefSeq	FapD	NC_021807.1	396660	398813	-	WP_020833322.1	peptide cleavage/export ABC transporter	Streptococcus pyogenes HSC5	Streptococcus	pyogenes	HSC5	GCF_000422045.1
1232	4593646	RefSeq	FapD	NC_021831.1	216234	218273	-	WP_011290048.1	ABC transporter permease	Mycoplasma hyopneumoniae 7422	Mycoplasma	hyopneumoniae	7422	GCF_000427215.1
1233	133027	RefSeq	FapD	NC_021834.1	912704	913303	+	WP_002851963.1	peptidase C39	Campylobacter jejuni 32488	Campylobacter	jejuni	32488	GCF_000430385.1
1234	75737479	RefSeq	FapD	NC_021870.1	1735554	1737656	-	WP_042916892.1	peptidase domain-containing ABC transporter	Salmonella bongori N268-08	Salmonella	bongori	N268-08	GCF_000439255.1
1235	7087471	RefSeq	FapD	NC_021877.1	1370216	1372339	-	WP_004542299.1	peptidase domain-containing ABC transporter	Burkholderia pseudomallei MSHR305	Burkholderia	pseudomallei	MSHR305	GCF_000439695.1
1236	34605726	RefSeq	FapD	NC_021883.1	1807425	1808216	-	WP_015484143.1	microcin-H47 secretion/processing ATP-binding protein mchF	Mannheimia haemolytica USMARC_2286	Mannheimia	haemolytica	USMARC_2286	GCF_000439735.1
1237	7086834	RefSeq	FapD	NC_021884.1	2698895	2701156	-	WP_004542672.1	peptidase domain-containing ABC transporter	Burkholderia pseudomallei MSHR305	Burkholderia	pseudomallei	MSHR305	GCF_000439695.1
1238	42531698	RefSeq	FapD	NC_021985.1	7544358	7546580	-	WP_020943742.1	NHLP family bacteriocin export ABC transporter peptidase/permease/ATPase subunit	Streptomyces collinus Tu 365	Streptomyces	collinus	Tu 365	GCF_000444875.1
1239	18338894	RefSeq	FapD	NC_021991.1	1902361	1904517	-	WP_003623755.1	peptidase domain-containing ABC transporter	Acetobacter pasteurianus 386B	Acetobacter	pasteurianus	386B	GCF_000723785.2
1240	26421154	RefSeq	FapD	NC_021991.1	230080	232257	-	WP_003627187.1	peptidase domain-containing ABC transporter	Acetobacter pasteurianus 386B	Acetobacter	pasteurianus	386B	GCF_000723785.2
1241	18514442	RefSeq	FapD	NC_021994.1	2495543	2497696	-	WP_002303464.1	peptide cleavage/export ABC transporter	Enterococcus faecium Aus0085	Enterococcus	faecium	AUS0085	GCF_000444405.1
1242	26262248	RefSeq	FapD	NC_022082.1	4852875	4854998	+	WP_002885444.1	peptidase domain-containing ABC transporter	Klebsiella pneumoniae JM45	Klebsiella	pneumoniae	NA	GCF_000445405.1
1243	74643420	RefSeq	FapD	NC_022237.1	1616257	1618410	-	WP_041823285.1	peptidase domain-containing ABC transporter	Streptococcus intermedius C270	Streptococcus	intermedius	C270	GCF_000463385.1
1244	17208098	RefSeq	FapD	NC_022240.1	134173	134940	+	WP_003694777.1	peptidase	Neisseria gonorrhoeae MS11	Neisseria	gonorrhoeae	MS11	GCF_000156855.2
1245	4060196	RefSeq	FapD	NC_022240.1	1920565	1921155	+	WP_003696417.1	peptidase	Neisseria gonorrhoeae MS11	Neisseria	gonorrhoeae	MS11	GCF_000156855.2
1246	37750710	RefSeq	FapD	NC_022240.1	422752	423408	-	WP_017147122.1	peptidase C39	Neisseria gonorrhoeae MS11	Neisseria	gonorrhoeae	MS11	GCF_000156855.2
1247	37750802	RefSeq	FapD	NC_022240.1	1430776	1431357	+	WP_017147256.1	peptidase C39	Neisseria gonorrhoeae MS11	Neisseria	gonorrhoeae	MS11	GCF_000156855.2
1248	74608899	RefSeq	FapD	NC_022246.1	1635165	1637318	-	WP_041787548.1	peptidase domain-containing ABC transporter	Streptococcus intermedius B196	Streptococcus	intermedius	B196	GCF_000463355.1
1249	13685272	RefSeq	FapD	NC_022269.1	2926801	2927478	-	WP_012128898.1	hypothetical protein	Vibrio campbellii ATCC BAA-1116	Vibrio	campbellii	ATCC BAA-1116	GCF_000464435.1
1250	13685274	RefSeq	FapF	NC_022269.1	2925152	2926147	+	WP_012128900.1	transporter	Vibrio campbellii ATCC BAA-1116	Vibrio	campbellii	ATCC BAA-1116	GCF_000464435.1
1251	27242538	RefSeq	FapD	NC_022347.1	76384	76983	+	WP_002804181.1	peptidase C39	Campylobacter coli CVM N29710	Campylobacter	coli	CVM N29710	GCF_000465235.1
1252	5574528	RefSeq	FapF	NC_022349.1	1612106	1613101	-	WP_005380160.1	transporter	Vibrio alginolyticus NBRC 15630 = ATCC 17749	Vibrio	alginolyticus	ATCC 17749	GCF_000354175.2
1253	5574582	RefSeq	FapD	NC_022349.1	1610583	1611260	+	WP_005380165.1	hypothetical protein	Vibrio alginolyticus NBRC 15630 = ATCC 17749	Vibrio	alginolyticus	ATCC 17749	GCF_000354175.2
1254	5280319	RefSeq	FapD	NC_022351.2	73551	74150	+	WP_002858829.1	peptidase C39	Campylobacter jejuni subsp. jejuni 00-2538	Campylobacter	jejuni	00-2538	GCF_000466065.2
1255	5280319	RefSeq	FapD	NC_022352.2	73551	74150	+	WP_002858829.1	peptidase C39	Campylobacter jejuni subsp. jejuni 00-2426	Campylobacter	jejuni	00-2426	GCF_000466105.2
1256	5280319	RefSeq	FapD	NC_022353.2	73551	74150	+	WP_002858829.1	peptidase C39	Campylobacter jejuni subsp. jejuni 00-2544	Campylobacter	jejuni	00-2544	GCF_000466075.2
1257	1006451	RefSeq	FapD	NC_022360.1	1904563	1905324	+	WP_003098072.1	hypothetical protein	Pseudomonas aeruginosa c7447m	Pseudomonas	aeruginosa	C7447m	GCF_000468935.2
1258	1269303	RefSeq	FapD	NC_022360.1	4631941	4634100	+	WP_003105688.1	peptidase domain-containing ABC transporter	Pseudomonas aeruginosa c7447m	Pseudomonas	aeruginosa	C7447m	GCF_000468935.2
1259	391996	RefSeq	FapA	NC_022360.1	2140207	2140695	-	WP_003113478.1	hypothetical protein	Pseudomonas aeruginosa c7447m	Pseudomonas	aeruginosa	C7447m	GCF_000468935.2
1260	3724996	RefSeq	FapD	NC_022360.1	2137820	2138500	-	WP_003117395.1	hypothetical protein	Pseudomonas aeruginosa c7447m	Pseudomonas	aeruginosa	C7447m	GCF_000468935.2
1261	5131254	RefSeq	FapBC	NC_022360.1	2139641	2140210	-	WP_003119156.1	hypothetical protein	Pseudomonas aeruginosa c7447m	Pseudomonas	aeruginosa	C7447m	GCF_000468935.2
1262	15756	RefSeq	FapF	NC_022360.1	1905365	1906390	+	WP_003120313.1	transporter	Pseudomonas aeruginosa c7447m	Pseudomonas	aeruginosa	C7447m	GCF_000468935.2
1263	5129388	RefSeq	FapF	NC_022360.1	2135728	2136993	-	WP_003121982.1	hypothetical protein	Pseudomonas aeruginosa c7447m	Pseudomonas	aeruginosa	C7447m	GCF_000468935.2
1264	43726208	RefSeq	FapE	NC_022360.1	2137054	2137806	-	WP_025271028.1	hypothetical protein	Pseudomonas aeruginosa c7447m	Pseudomonas	aeruginosa	C7447m	GCF_000468935.2
1265	718701	RefSeq	FapF	NC_022361.1	2136400	2137665	-	WP_003088309.1	hypothetical protein	Pseudomonas aeruginosa PAO581	Pseudomonas	aeruginosa	PAO581	GCF_000468555.2
1266	1006451	RefSeq	FapD	NC_022361.1	1904875	1905636	+	WP_003098072.1	hypothetical protein	Pseudomonas aeruginosa PAO581	Pseudomonas	aeruginosa	PAO581	GCF_000468555.2
1267	1269303	RefSeq	FapD	NC_022361.1	4413722	4415881	+	WP_003105688.1	peptidase domain-containing ABC transporter	Pseudomonas aeruginosa PAO581	Pseudomonas	aeruginosa	PAO581	GCF_000468555.2
1268	391996	RefSeq	FapA	NC_022361.1	2140879	2141367	-	WP_003113478.1	hypothetical protein	Pseudomonas aeruginosa PAO581	Pseudomonas	aeruginosa	PAO581	GCF_000468555.2
1269	192064	RefSeq	FapBC	NC_022361.1	2140313	2140882	-	WP_003113479.1	hypothetical protein	Pseudomonas aeruginosa PAO581	Pseudomonas	aeruginosa	PAO581	GCF_000468555.2
1270	304801	RefSeq	FapD	NC_022361.1	2138492	2139172	-	WP_003113481.1	hypothetical protein	Pseudomonas aeruginosa PAO581	Pseudomonas	aeruginosa	PAO581	GCF_000468555.2
1271	15756	RefSeq	FapF	NC_022361.1	1905677	1906702	+	WP_003120313.1	transporter	Pseudomonas aeruginosa PAO581	Pseudomonas	aeruginosa	PAO581	GCF_000468555.2
1272	745623	RefSeq	FapE	NC_022361.1	2137726	2138478	-	WP_010895591.1	hypothetical protein	Pseudomonas aeruginosa PAO581	Pseudomonas	aeruginosa	PAO581	GCF_000468555.2
1273	5280319	RefSeq	FapD	NC_022362.2	73551	74150	+	WP_002858829.1	peptidase C39	Campylobacter jejuni subsp. jejuni 00-2425	Campylobacter	jejuni	00-2425	GCF_000468915.2
1274	88833849	RefSeq	FapD	NC_022369.1	841010	843241	+	WP_051303735.1	peptidase domain-containing ABC transporter	Lactococcus lactis subsp. cremoris KW2	Lactococcus	lactis	KW2	GCF_000468955.1
1275	142810320	RefSeq	FapD	NC_022543.1	1854583	1856658	-	WP_080761171.1	peptidase domain-containing ABC transporter	Vibrio nigripulchritudo	Vibrio	nigripulchritudo	SFn1	GCF_000801275.2
1276	44185637	RefSeq	FapD	NC_022571.1	138288	140480	+	WP_022743486.1	peptidase domain-containing ABC transporter	Clostridium saccharobutylicum DSM 13864	Clostridium	saccharobutylicum	DSM 13864	GCF_000473995.1
1277	44185771	RefSeq	FapD	NC_022571.1	286816	288975	-	WP_022743620.1	peptidase domain-containing ABC transporter	Clostridium saccharobutylicum DSM 13864	Clostridium	saccharobutylicum	DSM 13864	GCF_000473995.1
1278	44186419	RefSeq	FapD	NC_022571.1	1070860	1073079	+	WP_022744272.1	peptidase domain-containing ABC transporter	Clostridium saccharobutylicum DSM 13864	Clostridium	saccharobutylicum	DSM 13864	GCF_000473995.1
1279	44189773	RefSeq	FapD	NC_022571.1	4996913	4999087	-	WP_022750723.1	peptidase domain-containing ABC transporter	Clostridium saccharobutylicum DSM 13864	Clostridium	saccharobutylicum	DSM 13864	GCF_000473995.1
1280	44301075	RefSeq	FapD	NC_022575.1	531089	533101	+	WP_022770592.1	ABC transporter ATP-binding protein	Mycoplasma parvum str. Indiana	Mycoplasma	parvum	Indiana	GCF_000477415.1
1281	44702346	RefSeq	FapD	NC_022582.1	1847134	1849287	-	WP_023024761.1	peptide cleavage/export ABC transporter	Streptococcus sp. I-P16	Streptococcus	NA	NA	GCF_000479315.1
1282	143922351	RefSeq	FapD	NC_022583.1	308533	310359	+	WP_081695855.1	hypothetical protein	Mesoplasma florum W37	Mesoplasma	florum	W37	GCF_000479355.1
1283	44703371	RefSeq	FapD	NC_022584.1	1483863	1486016	-	WP_023027411.1	peptide cleavage/export ABC transporter	Streptococcus sp. I-G2	Streptococcus	NA	I-G2	GCF_000479335.1
1284	718701	RefSeq	FapF	NC_022591.1	2136515	2137780	-	WP_003088309.1	hypothetical protein	Pseudomonas aeruginosa PAO1-VE2	Pseudomonas	aeruginosa	PAO1-VE2	GCF_000484495.2
1285	1006451	RefSeq	FapD	NC_022591.1	1904990	1905751	+	WP_003098072.1	hypothetical protein	Pseudomonas aeruginosa PAO1-VE2	Pseudomonas	aeruginosa	PAO1-VE2	GCF_000484495.2
1286	1269303	RefSeq	FapD	NC_022591.1	4635219	4637378	+	WP_003105688.1	peptidase domain-containing ABC transporter	Pseudomonas aeruginosa PAO1-VE2	Pseudomonas	aeruginosa	PAO1-VE2	GCF_000484495.2
1287	391996	RefSeq	FapA	NC_022591.1	2140994	2141482	-	WP_003113478.1	hypothetical protein	Pseudomonas aeruginosa PAO1-VE2	Pseudomonas	aeruginosa	PAO1-VE2	GCF_000484495.2
1288	192064	RefSeq	FapBC	NC_022591.1	2140428	2140997	-	WP_003113479.1	hypothetical protein	Pseudomonas aeruginosa PAO1-VE2	Pseudomonas	aeruginosa	PAO1-VE2	GCF_000484495.2
1289	304801	RefSeq	FapD	NC_022591.1	2138607	2139287	-	WP_003113481.1	hypothetical protein	Pseudomonas aeruginosa PAO1-VE2	Pseudomonas	aeruginosa	PAO1-VE2	GCF_000484495.2
1290	15756	RefSeq	FapF	NC_022591.1	1905792	1906817	+	WP_003120313.1	transporter	Pseudomonas aeruginosa PAO1-VE2	Pseudomonas	aeruginosa	PAO1-VE2	GCF_000484495.2
1291	745623	RefSeq	FapE	NC_022591.1	2137841	2138593	-	WP_010895591.1	hypothetical protein	Pseudomonas aeruginosa PAO1-VE2	Pseudomonas	aeruginosa	PAO1-VE2	GCF_000484495.2
1292	44704959	RefSeq	FapD	NC_022593.1	64550	66697	+	WP_023163570.1	bacteriocin ABC transporter ATP-binding protein/permease	Lactococcus lactis subsp. lactis KLDS 4.0325	Lactococcus	lactis	KLDS 4.0325	GCF_000479375.2
1293	718701	RefSeq	FapF	NC_022594.1	2136515	2137780	-	WP_003088309.1	hypothetical protein	Pseudomonas aeruginosa PAO1-VE13	Pseudomonas	aeruginosa	PAO1-VE13	GCF_000484545.2
1294	1006451	RefSeq	FapD	NC_022594.1	1904990	1905751	+	WP_003098072.1	hypothetical protein	Pseudomonas aeruginosa PAO1-VE13	Pseudomonas	aeruginosa	PAO1-VE13	GCF_000484545.2
1295	1269303	RefSeq	FapD	NC_022594.1	4634134	4636293	+	WP_003105688.1	peptidase domain-containing ABC transporter	Pseudomonas aeruginosa PAO1-VE13	Pseudomonas	aeruginosa	PAO1-VE13	GCF_000484545.2
1296	391996	RefSeq	FapA	NC_022594.1	2140994	2141482	-	WP_003113478.1	hypothetical protein	Pseudomonas aeruginosa PAO1-VE13	Pseudomonas	aeruginosa	PAO1-VE13	GCF_000484545.2
1297	192064	RefSeq	FapBC	NC_022594.1	2140428	2140997	-	WP_003113479.1	hypothetical protein	Pseudomonas aeruginosa PAO1-VE13	Pseudomonas	aeruginosa	PAO1-VE13	GCF_000484545.2
1298	304801	RefSeq	FapD	NC_022594.1	2138607	2139287	-	WP_003113481.1	hypothetical protein	Pseudomonas aeruginosa PAO1-VE13	Pseudomonas	aeruginosa	PAO1-VE13	GCF_000484545.2
1299	15756	RefSeq	FapF	NC_022594.1	1905792	1906817	+	WP_003120313.1	transporter	Pseudomonas aeruginosa PAO1-VE13	Pseudomonas	aeruginosa	PAO1-VE13	GCF_000484545.2
1300	745623	RefSeq	FapE	NC_022594.1	2137841	2138593	-	WP_010895591.1	hypothetical protein	Pseudomonas aeruginosa PAO1-VE13	Pseudomonas	aeruginosa	PAO1-VE13	GCF_000484545.2
1301	3669720	RefSeq	FapD	NC_022658.1	2859746	2861869	+	WP_004184575.1	peptidase domain-containing ABC transporter	Burkholderia pseudomallei NCTC 13179	Burkholderia	pseudomallei	NCTC 13179	GCF_000494855.1
1302	45175131	RefSeq	FapD	NC_022659.1	2098241	2100502	-	WP_023360465.1	peptidase domain-containing ABC transporter	Burkholderia pseudomallei NCTC 13179	Burkholderia	pseudomallei	NCTC 13179	GCF_000494855.1
1303	132859957	RefSeq	FapD	NC_022660.1	72411	72923	+	WP_072236637.1	peptidase C39	Campylobacter coli 15-537360	Campylobacter	coli	15-537360	GCF_000494775.1
1304	45190590	RefSeq	FapA	NC_022738.1	2988227	2988664	+	WP_023380801.1	hypothetical protein	Pseudomonas sp. VLB120	Pseudomonas	NA	VLB120	GCF_000494915.1
1305	45190591	RefSeq	FapBC	NC_022738.1	2988666	2989238	+	WP_023380802.1	hypothetical protein	Pseudomonas sp. VLB120	Pseudomonas	NA	VLB120	GCF_000494915.1
1306	45190591	RefSeq	FapBC	NC_022738.1	2988666	2989238	+	WP_023380802.1	hypothetical protein	Pseudomonas sp. VLB120	Pseudomonas	NA	VLB120	GCF_000494915.1
1307	45190592	RefSeq	FapBC	NC_022738.1	2989290	2990825	+	WP_023380803.1	hypothetical protein	Pseudomonas sp. VLB120	Pseudomonas	NA	VLB120	GCF_000494915.1
1308	45190593	RefSeq	FapD	NC_022738.1	2990895	2991575	+	WP_023380804.1	peptidase C39	Pseudomonas sp. VLB120	Pseudomonas	NA	VLB120	GCF_000494915.1
1309	45190594	RefSeq	FapE	NC_022738.1	2991609	2992355	+	WP_023380805.1	hypothetical protein	Pseudomonas sp. VLB120	Pseudomonas	NA	VLB120	GCF_000494915.1
1310	45190595	RefSeq	FapF	NC_022738.1	2992406	2993686	+	WP_023380806.1	hypothetical protein	Pseudomonas sp. VLB120	Pseudomonas	NA	VLB120	GCF_000494915.1
1311	1006451	RefSeq	FapD	NC_022806.1	5970358	5971119	+	WP_003098072.1	hypothetical protein	Pseudomonas aeruginosa PA1R	Pseudomonas	aeruginosa	PA1R	GCF_000496645.1
1312	1269303	RefSeq	FapD	NC_022806.1	2280149	2282308	+	WP_003105688.1	peptidase domain-containing ABC transporter	Pseudomonas aeruginosa PA1R	Pseudomonas	aeruginosa	PA1R	GCF_000496645.1
1313	15756	RefSeq	FapF	NC_022806.1	5971160	5972185	+	WP_003120313.1	transporter	Pseudomonas aeruginosa PA1R	Pseudomonas	aeruginosa	PA1R	GCF_000496645.1
1314	45597289	RefSeq	FapD	NC_022807.1	345978	348008	-	WP_023518704.1	ABC transporter ATP-binding C39 family protein	Mycoplasma hyorhinis DBS 1050	Mycoplasma	hyorhinis	DBS 1050	GCF_000496815.1
1315	718701	RefSeq	FapF	NC_022808.2	3448340	3449605	+	WP_003088309.1	hypothetical protein	Pseudomonas aeruginosa PA1	Pseudomonas	aeruginosa	PA1	GCF_000496605.2
1316	1006451	RefSeq	FapD	NC_022808.2	3714729	3715490	-	WP_003098072.1	hypothetical protein	Pseudomonas aeruginosa PA1	Pseudomonas	aeruginosa	PA1	GCF_000496605.2
1317	1269303	RefSeq	FapD	NC_022808.2	876451	878610	-	WP_003105688.1	peptidase domain-containing ABC transporter	Pseudomonas aeruginosa PA1	Pseudomonas	aeruginosa	PA1	GCF_000496605.2
1318	391996	RefSeq	FapA	NC_022808.2	3444638	3445126	+	WP_003113478.1	hypothetical protein	Pseudomonas aeruginosa PA1	Pseudomonas	aeruginosa	PA1	GCF_000496605.2
1319	192064	RefSeq	FapBC	NC_022808.2	3445123	3445692	+	WP_003113479.1	hypothetical protein	Pseudomonas aeruginosa PA1	Pseudomonas	aeruginosa	PA1	GCF_000496605.2
1320	3724996	RefSeq	FapD	NC_022808.2	3446833	3447513	+	WP_003117395.1	hypothetical protein	Pseudomonas aeruginosa PA1	Pseudomonas	aeruginosa	PA1	GCF_000496605.2
1321	15756	RefSeq	FapF	NC_022808.2	3713663	3714688	-	WP_003120313.1	transporter	Pseudomonas aeruginosa PA1	Pseudomonas	aeruginosa	PA1	GCF_000496605.2
1322	5129213	RefSeq	FapE	NC_022808.2	3447527	3448279	+	WP_003121981.1	hypothetical protein	Pseudomonas aeruginosa PA1	Pseudomonas	aeruginosa	PA1	GCF_000496605.2
1323	45709685	RefSeq	FapD	NC_022873.1	292472	294715	+	WP_023520883.1	peptidase domain-containing ABC transporter	Bacillus thuringiensis YBT-1518	Bacillus	thuringiensis	YBT-1518	GCF_000497525.1
1324	120034618	RefSeq	FapD	NC_022884.1	7194	9284	+	WP_070097512.1	peptide cleavage/export ABC transporter	Enterococcus mundtii QU 25	Enterococcus	mundtii	QU25	GCF_000504125.1
1325	45776503	RefSeq	FapE	NC_022904.2	3156466	3157227	-	WP_023596542.1	hypothetical protein	Pandoraea pnomenusa 3kgm	Pandoraea	pnomenusa	3kgm	GCF_000590495.2
1326	45776504	RefSeq	FapD	NC_022904.2	3157240	3157887	-	WP_023596543.1	peptidase C39	Pandoraea pnomenusa 3kgm	Pandoraea	pnomenusa	3kgm	GCF_000590495.2
1327	45778714	RefSeq	FapBC	NC_022904.2	4393735	4394160	+	WP_023597613.1	hypothetical protein	Pandoraea pnomenusa 3kgm	Pandoraea	pnomenusa	3kgm	GCF_000590495.2
1328	46216364	RefSeq	FapA	NC_022904.2	3160060	3160590	-	WP_023873924.1	hypothetical protein	Pandoraea pnomenusa 3kgm	Pandoraea	pnomenusa	3kgm	GCF_000590495.2
1329	46215645	RefSeq	FapF	NC_022904.2	3154739	3156070	-	WP_023873931.1	hypothetical protein	Pandoraea pnomenusa 3kgm	Pandoraea	pnomenusa	3kgm	GCF_000590495.2
1330	46178880	RefSeq	FapD	NC_022997.1	1699658	1701829	+	WP_023787007.1	NHLP family bacteriocin export ABC transporter peptidase/permease/ATPase subunit	Hyphomicrobium nitrativorans NL23	Hyphomicrobium	nitrativorans	NL23	GCF_000503895.1
1331	45776503	RefSeq	FapE	NC_023018.2	2081071	2081832	+	WP_023596542.1	hypothetical protein	Pandoraea pnomenusa	Pandoraea	pnomenusa	RB-44	GCF_000504585.2
1332	46216272	RefSeq	FapBC	NC_023018.2	729417	729842	-	WP_023873072.1	hypothetical protein	Pandoraea pnomenusa	Pandoraea	pnomenusa	RB-44	GCF_000504585.2
1333	46216364	RefSeq	FapA	NC_023018.2	2077708	2078238	+	WP_023873924.1	hypothetical protein	Pandoraea pnomenusa	Pandoraea	pnomenusa	RB-44	GCF_000504585.2
1334	46215645	RefSeq	FapF	NC_023018.2	2082228	2083559	+	WP_023873931.1	hypothetical protein	Pandoraea pnomenusa	Pandoraea	pnomenusa	RB-44	GCF_000504585.2
1335	142745799	RefSeq	FapD	NC_023018.2	2080411	2081058	+	WP_080685070.1	peptidase C39	Pandoraea pnomenusa	Pandoraea	pnomenusa	RB-44	GCF_000504585.2
1336	718701	RefSeq	FapF	NC_023019.1	3447527	3448792	+	WP_003088309.1	hypothetical protein	Pseudomonas aeruginosa MTB-1	Pseudomonas	aeruginosa	MTB-1	GCF_000504045.1
1337	1006451	RefSeq	FapD	NC_023019.1	3679200	3679961	-	WP_003098072.1	hypothetical protein	Pseudomonas aeruginosa MTB-1	Pseudomonas	aeruginosa	MTB-1	GCF_000504045.1
1338	1670138	RefSeq	FapBC	NC_023019.1	3444310	3444879	+	WP_003111321.1	hypothetical protein	Pseudomonas aeruginosa MTB-1	Pseudomonas	aeruginosa	MTB-1	GCF_000504045.1
1339	3724996	RefSeq	FapD	NC_023019.1	3446020	3446700	+	WP_003117395.1	hypothetical protein	Pseudomonas aeruginosa MTB-1	Pseudomonas	aeruginosa	MTB-1	GCF_000504045.1
1340	1673903	RefSeq	FapA	NC_023019.1	3443822	3444313	+	WP_003117397.1	hypothetical protein	Pseudomonas aeruginosa MTB-1	Pseudomonas	aeruginosa	MTB-1	GCF_000504045.1
1341	15756	RefSeq	FapF	NC_023019.1	3678134	3679159	-	WP_003120313.1	transporter	Pseudomonas aeruginosa MTB-1	Pseudomonas	aeruginosa	MTB-1	GCF_000504045.1
1342	3725178	RefSeq	FapE	NC_023019.1	3446714	3447466	+	WP_003139780.1	hypothetical protein	Pseudomonas aeruginosa MTB-1	Pseudomonas	aeruginosa	MTB-1	GCF_000504045.1
1343	46190692	RefSeq	FapD	NC_023019.1	877236	879395	-	WP_023874912.1	peptidase domain-containing ABC transporter	Pseudomonas aeruginosa MTB-1	Pseudomonas	aeruginosa	MTB-1	GCF_000504045.1
1344	46331561	RefSeq	FapD	NC_023028.1	3084860	3085693	-	WP_023897298.1	pilus assembly protein (FilB)	Acinetobacter baumannii ZW85-1	Acinetobacter	baumannii	ZW85-1	GCF_000505685.1
1345	140710184	RefSeq	FapF	NC_023028.1	3083615	3084817	-	WP_079279145.1	hypothetical protein	Acinetobacter baumannii ZW85-1	Acinetobacter	baumannii	ZW85-1	GCF_000505685.1
1346	76913143	RefSeq	FapD	NC_023045.1	3911174	3913345	+	WP_043960718.1	peptidase domain-containing ABC transporter	Alteromonas mediterranea MED64	Alteromonas	mediterranea	MED64	GCF_000439495.1
1347	46511637	RefSeq	FapA	NC_023064.1	4004920	4005372	+	WP_024075826.1	hypothetical protein	Pseudomonas sp. TKP	Pseudomonas	NA	TKP	GCF_000508205.1
1348	46511638	RefSeq	FapBC	NC_023064.1	4005369	4005926	+	WP_024075827.1	hypothetical protein	Pseudomonas sp. TKP	Pseudomonas	NA	TKP	GCF_000508205.1
1349	46511638	RefSeq	FapE	NC_023064.1	4005369	4005926	+	WP_024075827.1	hypothetical protein	Pseudomonas sp. TKP	Pseudomonas	NA	TKP	GCF_000508205.1
1350	46511639	RefSeq	FapBC	NC_023064.1	4005994	4006698	+	WP_024075828.1	hypothetical protein	Pseudomonas sp. TKP	Pseudomonas	NA	TKP	GCF_000508205.1
1351	46511640	RefSeq	FapD	NC_023064.1	4006761	4007438	+	WP_024075829.1	peptidase C39	Pseudomonas sp. TKP	Pseudomonas	NA	TKP	GCF_000508205.1
1352	46511641	RefSeq	FapE	NC_023064.1	4007460	4008209	+	WP_024075830.1	hypothetical protein	Pseudomonas sp. TKP	Pseudomonas	NA	TKP	GCF_000508205.1
1353	46511642	RefSeq	FapF	NC_023064.1	4008260	4009570	+	WP_024075831.1	transporter	Pseudomonas sp. TKP	Pseudomonas	NA	TKP	GCF_000508205.1
1354	46574813	RefSeq	FapD	NC_023065.1	686801	689026	-	WP_024078897.1	NHLP family bacteriocin export ABC transporter peptidase/permease/ATPase subunit	Magnetospirillum gryphiswaldense MSR-1 v2	Magnetospirillum	gryphiswaldense	MSR-1	GCF_000513295.1
1355	718701	RefSeq	FapF	NC_023066.1	3675252	3676517	+	WP_003088309.1	hypothetical protein	Pseudomonas aeruginosa LES431	Pseudomonas	aeruginosa	LES431	GCF_000508765.1
1356	1006451	RefSeq	FapD	NC_023066.1	3909550	3910311	-	WP_003098072.1	hypothetical protein	Pseudomonas aeruginosa LES431	Pseudomonas	aeruginosa	LES431	GCF_000508765.1
1357	1269303	RefSeq	FapD	NC_023066.1	856802	858961	-	WP_003105688.1	peptidase domain-containing ABC transporter	Pseudomonas aeruginosa LES431	Pseudomonas	aeruginosa	LES431	GCF_000508765.1
1358	1670138	RefSeq	FapBC	NC_023066.1	3672035	3672604	+	WP_003111321.1	hypothetical protein	Pseudomonas aeruginosa LES431	Pseudomonas	aeruginosa	LES431	GCF_000508765.1
1359	3724996	RefSeq	FapD	NC_023066.1	3673745	3674425	+	WP_003117395.1	hypothetical protein	Pseudomonas aeruginosa LES431	Pseudomonas	aeruginosa	LES431	GCF_000508765.1
1360	15756	RefSeq	FapF	NC_023066.1	3908484	3909509	-	WP_003120313.1	transporter	Pseudomonas aeruginosa LES431	Pseudomonas	aeruginosa	LES431	GCF_000508765.1
1361	5129213	RefSeq	FapE	NC_023066.1	3674439	3675191	+	WP_003121981.1	hypothetical protein	Pseudomonas aeruginosa LES431	Pseudomonas	aeruginosa	LES431	GCF_000508765.1
1362	5725206	RefSeq	FapA	NC_023066.1	3671550	3672038	+	WP_009876312.1	hypothetical protein	Pseudomonas aeruginosa LES431	Pseudomonas	aeruginosa	LES431	GCF_000508765.1
1363	46505762	RefSeq	FapD	NC_023073.1	1236590	1238737	+	WP_024085186.1	peptidase domain-containing ABC transporter	Bacillus amyloliquefaciens LFB112	Bacillus	amyloliquefaciens	LFB112	GCF_000508265.1
1364	23938661	RefSeq	FapD	NC_023075.1	2440907	2441587	-	WP_013972457.1	peptidase C39	Pseudomonas monteilii SB3078	Pseudomonas	monteilii	SB3078	GCF_000510285.1
1365	23938663	RefSeq	FapBC	NC_023075.1	2443150	2443728	-	WP_013972459.1	hypothetical protein	Pseudomonas monteilii SB3078	Pseudomonas	monteilii	SB3078	GCF_000510285.1
1366	23938663	RefSeq	FapBC	NC_023075.1	2443150	2443728	-	WP_013972459.1	hypothetical protein	Pseudomonas monteilii SB3078	Pseudomonas	monteilii	SB3078	GCF_000510285.1
1367	23938664	RefSeq	FapA	NC_023075.1	2443730	2444164	-	WP_013972460.1	hypothetical protein	Pseudomonas monteilii SB3078	Pseudomonas	monteilii	SB3078	GCF_000510285.1
1368	45964351	RefSeq	FapE	NC_023075.1	2440108	2440860	-	WP_023660798.1	hypothetical protein	Pseudomonas monteilii SB3078	Pseudomonas	monteilii	SB3078	GCF_000510285.1
1369	46595038	RefSeq	FapF	NC_023075.1	2438781	2440061	-	WP_024087027.1	transporter	Pseudomonas monteilii SB3078	Pseudomonas	monteilii	SB3078	GCF_000510285.1
1370	23938661	RefSeq	FapD	NC_023076.1	2392020	2392700	-	WP_013972457.1	peptidase C39	Pseudomonas monteilii SB3101	Pseudomonas	monteilii	SB3101	GCF_000510325.1
1371	23938663	RefSeq	FapBC	NC_023076.1	2394263	2394841	-	WP_013972459.1	hypothetical protein	Pseudomonas monteilii SB3101	Pseudomonas	monteilii	SB3101	GCF_000510325.1
1372	23938663	RefSeq	FapBC	NC_023076.1	2394263	2394841	-	WP_013972459.1	hypothetical protein	Pseudomonas monteilii SB3101	Pseudomonas	monteilii	SB3101	GCF_000510325.1
1373	23938664	RefSeq	FapA	NC_023076.1	2394843	2395277	-	WP_013972460.1	hypothetical protein	Pseudomonas monteilii SB3101	Pseudomonas	monteilii	SB3101	GCF_000510325.1
1374	46595038	RefSeq	FapF	NC_023076.1	2389894	2391174	-	WP_024087027.1	transporter	Pseudomonas monteilii SB3101	Pseudomonas	monteilii	SB3101	GCF_000510325.1
1375	718701	RefSeq	FapF	NC_023149.1	3672280	3673545	+	WP_003088309.1	hypothetical protein	Pseudomonas aeruginosa SCV20265	Pseudomonas	aeruginosa	SCV20265	GCF_000510305.1
1376	1006451	RefSeq	FapD	NC_023149.1	3904785	3905546	-	WP_003098072.1	hypothetical protein	Pseudomonas aeruginosa SCV20265	Pseudomonas	aeruginosa	SCV20265	GCF_000510305.1
1377	1670138	RefSeq	FapBC	NC_023149.1	3669063	3669632	+	WP_003111321.1	hypothetical protein	Pseudomonas aeruginosa SCV20265	Pseudomonas	aeruginosa	SCV20265	GCF_000510305.1
1378	3724996	RefSeq	FapD	NC_023149.1	3670773	3671453	+	WP_003117395.1	hypothetical protein	Pseudomonas aeruginosa SCV20265	Pseudomonas	aeruginosa	SCV20265	GCF_000510305.1
1379	15756	RefSeq	FapF	NC_023149.1	3903719	3904744	-	WP_003120313.1	transporter	Pseudomonas aeruginosa SCV20265	Pseudomonas	aeruginosa	SCV20265	GCF_000510305.1
1380	5129213	RefSeq	FapE	NC_023149.1	3671467	3672219	+	WP_003121981.1	hypothetical protein	Pseudomonas aeruginosa SCV20265	Pseudomonas	aeruginosa	SCV20265	GCF_000510305.1
1381	5725206	RefSeq	FapA	NC_023149.1	3668578	3669066	+	WP_009876312.1	hypothetical protein	Pseudomonas aeruginosa SCV20265	Pseudomonas	aeruginosa	SCV20265	GCF_000510305.1
1382	46596148	RefSeq	FapD	NC_023149.1	863211	865370	-	WP_024099762.1	peptidase domain-containing ABC transporter	Pseudomonas aeruginosa SCV20265	Pseudomonas	aeruginosa	SCV20265	GCF_000510305.1
1383	636145	RefSeq	FapD	NC_023327.1	10536	12632	-	WP_000184924.1	colicin V secretion protein CvaB	Escherichia coli ACN001	Escherichia	coli	ACN001	NA
1384	636145	RefSeq	FapD	NC_023327.1	10536	12632	-	YP_008998471.1	Colicin V secretion/processing ATP-binding protein CvaB	Escherichia coli ACN001	Escherichia	coli	ACN001	NA
1385	77794	RefSeq	FapD	NC_024984.1	4435	6609	+	WP_002834569.1	pediocin PA-1 transport/processing ATP-binding protein PedD	Lactobacillus plantarum subsp. plantarum	Lactobacillus	plantarum	Zhang-11	NA
1386	77794	RefSeq	FapD	NC_024984.1	4435	6609	+	YP_009062131.1	papD	Lactobacillus plantarum subsp. plantarum	Lactobacillus	plantarum	Zhang-11	NA
1387	33655483	RefSeq	FapD	NC_025175.1	118386	120482	+	WP_001402528.1	peptidase domain-containing ABC transporter	Escherichia coli	Escherichia	coli	NA	NA
1388	33655483	RefSeq	FapD	NC_025175.1	118386	120482	+	YP_009070742.1	Colicin V secretion/processing ATP-binding protein CvaB	Escherichia coli	Escherichia	coli	NA	NA
1389	22740123	RefSeq	FapD	NW_016083558.1	1012488	1014644	+	XP_017117980.1	probable microcin-H47 secretion/processing ATP-binding protein MchF	Drosophila elegans	Drosophila	elegans	NA	GCF_000224195.1
1390	4544248	RefSeq	FapD	NZ_AAAL02000014.1	57763	59886	+	WP_004086574.1	peptidase domain-containing ABC transporter	Xylella fastidiosa Dixon	Xylella	fastidiosa	Dixon	GCF_000166835.1
1391	4970480	RefSeq	FapD	NZ_AAFA03000001.1	108736	110886	-	WP_002935100.1	peptide cleavage/export ABC transporter	Streptococcus suis 89/1591	Streptococcus	suis	89/1591	GCF_000167375.1
1392	90033983	RefSeq	FapD	NZ_AAFJ01000005.1	86271	86594	+	WP_052543551.1	hypothetical protein	Campylobacter upsaliensis RM3195	Campylobacter	upsaliensis	RM3195	GCF_000167395.1
1393	3984642	RefSeq	FapD	NZ_AAFJ01000010.1	7594	8187	-	WP_004276228.1	peptidase C39	Campylobacter upsaliensis RM3195	Campylobacter	upsaliensis	RM3195	GCF_000167395.1
1394	3983313	RefSeq	FapD	NZ_AAFL01000006.1	82951	83550	-	WP_002778749.1	peptidase C39	Campylobacter coli RM2228	Campylobacter	coli	RM2228	GCF_000167415.1
1395	3986493	RefSeq	FapD	NZ_AAFL01000022.1	12030	12623	-	WP_002779712.1	peptidase C39	Campylobacter coli RM2228	Campylobacter	coli	RM2228	GCF_000167415.1
1396	514566	RefSeq	FapD	NZ_AAGY02000001.1	12513	14621	+	WP_000701298.1	peptidase domain-containing ABC transporter	Streptococcus pneumoniae TIGR4	Streptococcus	pneumoniae	TIGR4	GCF_000167615.1
1397	813173	RefSeq	FapD	NZ_AAGY02000092.1	6207	6794	-	WP_000205166.1	peptidase C39	Streptococcus pneumoniae TIGR4	Streptococcus	pneumoniae	TIGR4	GCF_000167615.1
1398	3670941	RefSeq	FapD	NZ_AAHO01000051.1	17762	20023	+	WP_004199993.1	peptidase domain-containing ABC transporter	Burkholderia mallei GB8 horse 4	Burkholderia	mallei	GB8 horse 4	GCF_000167635.1
1399	3669720	RefSeq	FapD	NZ_AAHO01000114.1	6634	8757	+	WP_004184575.1	peptidase domain-containing ABC transporter	Burkholderia mallei GB8 horse 4	Burkholderia	mallei	GB8 horse 4	GCF_000167635.1
1400	5377872	RefSeq	FapD	NZ_AAKL01000009.1	54882	55586	+	WP_003262318.1	peptidase C39	Ralstonia solanacearum UW551	Ralstonia	solanacearum	UW551	GCF_000167955.1
1401	5096441	RefSeq	FapF	NZ_AAKL01000009.1	56208	57557	-	WP_003262320.1	acetate kinase	Ralstonia solanacearum UW551	Ralstonia	solanacearum	UW551	GCF_000167955.1
1402	4874277	RefSeq	FapD	NZ_AALC02000013.1	45464	47623	-	WP_032897386.1	peptidase domain-containing ABC transporter	Yersinia bercovieri ATCC 43970	Yersinia	bercovieri	ATCC 43970	GCF_000167975.1
1403	17724560	RefSeq	FapD	NZ_AALC02000042.1	17878	19944	+	WP_005276912.1	peptidase domain-containing ABC transporter	Yersinia bercovieri ATCC 43970	Yersinia	bercovieri	ATCC 43970	GCF_000167975.1
1404	4877774	RefSeq	FapD	NZ_AALD02000004.1	79287	81428	-	WP_032813215.1	peptidase domain-containing ABC transporter	Yersinia mollaretii ATCC 43969	Yersinia	mollaretii	ATCC 43969	GCF_000167995.1
1405	4878060	RefSeq	FapD	NZ_AALD02000006.1	86972	89152	-	WP_004874136.1	peptidase domain-containing ABC transporter	Yersinia mollaretii ATCC 43969	Yersinia	mollaretii	ATCC 43969	GCF_000167995.1
1406	4880252	RefSeq	FapD	NZ_AALD02000013.1	14166	16265	-	WP_032814134.1	peptidase domain-containing ABC transporter	Yersinia mollaretii ATCC 43969	Yersinia	mollaretii	ATCC 43969	GCF_000167995.1
1407	4890150	RefSeq	FapD	NZ_AALF02000011.1	124969	127065	-	WP_032906675.1	peptidase domain-containing ABC transporter	Yersinia intermedia ATCC 29909	Yersinia	intermedia	ATCC 29909	GCF_000168035.1
1408	6160438	RefSeq	FapD	NZ_AAMD01000043.1	25156	27387	-	WP_002613494.1	peptidase domain-containing ABC transporter	Stigmatella aurantiaca DW4/3-1	Stigmatella	aurantiaca	DW4/3-1	GCF_000168055.1
1409	133027	RefSeq	FapD	NZ_AANJ01000003.1	30183	30782	+	WP_002851963.1	peptidase C39	Campylobacter jejuni subsp. jejuni CF93-6	Campylobacter	jejuni	CF93-6	GCF_000168115.1
1410	5248464	RefSeq	FapD	NZ_AANQ01000005.1	12736	13335	+	WP_002857736.1	peptidase C39	Campylobacter jejuni subsp. jejuni HB93-13	Campylobacter	jejuni	HB93-13	GCF_000168175.1
1411	5280319	RefSeq	FapD	NZ_AANT02000005.1	93602	94201	+	WP_002858829.1	peptidase C39	Campylobacter jejuni subsp. jejuni 84-25	Campylobacter	jejuni	84-25	GCF_000168195.1
1412	5657920	RefSeq	FapD	NZ_AAQH01000031.1	15700	16602	-	WP_007016798.1	peptidase C39	Bermanella marisrubri	Bermanella	marisrubri	RED65	GCF_000153565.1
1413	72727233	RefSeq	FapF	NZ_AAQH01000031.1	14667	15692	-	WP_040297508.1	hypothetical protein	Bermanella marisrubri	Bermanella	marisrubri	RED65	GCF_000153565.1
1414	718701	RefSeq	FapF	NZ_AAQW01000001.1	2694651	2695916	-	WP_003088309.1	hypothetical protein	Pseudomonas aeruginosa PACS2	Pseudomonas	aeruginosa	PACS2	GCF_000168335.1
1415	1006451	RefSeq	FapD	NZ_AAQW01000001.1	2465316	2466077	+	WP_003098072.1	hypothetical protein	Pseudomonas aeruginosa PACS2	Pseudomonas	aeruginosa	PACS2	GCF_000168335.1
1416	1269303	RefSeq	FapD	NZ_AAQW01000001.1	5320053	5322212	+	WP_003105688.1	peptidase domain-containing ABC transporter	Pseudomonas aeruginosa PACS2	Pseudomonas	aeruginosa	PACS2	GCF_000168335.1
1417	1670138	RefSeq	FapBC	NZ_AAQW01000001.1	2698564	2699133	-	WP_003111321.1	hypothetical protein	Pseudomonas aeruginosa PACS2	Pseudomonas	aeruginosa	PACS2	GCF_000168335.1
1418	3724996	RefSeq	FapD	NZ_AAQW01000001.1	2696743	2697423	-	WP_003117395.1	hypothetical protein	Pseudomonas aeruginosa PACS2	Pseudomonas	aeruginosa	PACS2	GCF_000168335.1
1419	15756	RefSeq	FapF	NZ_AAQW01000001.1	2466118	2467143	+	WP_003120313.1	transporter	Pseudomonas aeruginosa PACS2	Pseudomonas	aeruginosa	PACS2	GCF_000168335.1
1420	5724691	RefSeq	FapE	NZ_AAQW01000001.1	2695977	2696729	-	WP_009876311.1	hypothetical protein	Pseudomonas aeruginosa PACS2	Pseudomonas	aeruginosa	PACS2	GCF_000168335.1
1421	5725206	RefSeq	FapA	NZ_AAQW01000001.1	2699130	2699618	-	WP_009876312.1	hypothetical protein	Pseudomonas aeruginosa PACS2	Pseudomonas	aeruginosa	PACS2	GCF_000168335.1
1422	6518470	RefSeq	FapD	NZ_AAVU01000016.1	84607	87738	+	WP_009784720.1	peptidase C39	Lyngbya sp. PCC 8106	Lyngbya	NA	PCC 8106	GCF_000169095.1
1423	6513369	RefSeq	FapD	NZ_AAVU01000067.1	17513	19657	+	WP_009787796.1	peptidase domain-containing ABC transporter	Lyngbya sp. PCC 8106	Lyngbya	NA	PCC 8106	GCF_000169095.1
1424	6525178	RefSeq	FapD	NZ_AAVW01000016.1	1	2421	-	WP_006195625.1	ABC transporter ATP-binding protein	Nodularia spumigena CCY9414	Nodularia	spumigena	CCY9414	GCF_000169135.1
1425	6524808	RefSeq	FapD	NZ_AAVW01000027.1	1833	4328	-	WP_006196261.1	peptidase C39	Nodularia spumigena CCY9414	Nodularia	spumigena	CCY9414	GCF_000169135.1
1426	6525446	RefSeq	FapD	NZ_AAVW01000030.1	1766	4867	-	WP_006196433.1	ABC transporter ATP-binding protein	Nodularia spumigena CCY9414	Nodularia	spumigena	CCY9414	GCF_000169135.1
1427	6522130	RefSeq	FapD	NZ_AAVW01000089.1	845	3013	-	WP_006198420.1	peptidase domain-containing ABC transporter	Nodularia spumigena CCY9414	Nodularia	spumigena	CCY9414	GCF_000169135.1
1428	6522525	RefSeq	FapD	NZ_AAVW01000140.1	3990	6140	-	WP_006199102.1	peptidase domain-containing ABC transporter	Nodularia spumigena CCY9414	Nodularia	spumigena	CCY9414	GCF_000169135.1
1429	6742600	RefSeq	FapD	NZ_AAWS01000006.1	282099	284294	+	WP_002695007.1	peptidase domain-containing ABC transporter	Microscilla marina ATCC 23134	Microscilla	marina	ATCC 23134	GCF_000169175.1
1430	6744024	RefSeq	FapD	NZ_AAWS01000021.1	91365	93578	+	WP_002699088.1	NHLP family bacteriocin export ABC transporter peptidase/permease/ATPase subunit	Microscilla marina ATCC 23134	Microscilla	marina	ATCC 23134	GCF_000169175.1
1431	6990343	RefSeq	FapD	NZ_AAXW01000015.1	62706	65795	-	WP_008275659.1	peptidase C39	Cyanothece sp. CCY0110	Cyanothece	NA	CCY0110	GCF_000169335.1
1432	6988632	RefSeq	FapD	NZ_AAXW01000024.1	22663	25374	+	WP_008276401.1	peptidase domain-containing ABC transporter	Cyanothece sp. CCY0110	Cyanothece	NA	CCY0110	GCF_000169335.1
1433	14791187	RefSeq	FapD	NZ_AAYN02000002.1	709322	711292	+	WP_004025891.1	bacteriocin ABC transporter ATP-binding protein	Ureaplasma urealyticum serovar 8 str. ATCC 27618	Ureaplasma	urealyticum	ATCC 27618	GCF_000169535.1
1434	14791187	RefSeq	FapD	NZ_AAYO02000001.1	425814	427784	-	WP_004025891.1	bacteriocin ABC transporter ATP-binding protein	Ureaplasma urealyticum serovar 4 str. ATCC 27816	Ureaplasma	urealyticum	ATCC 27816	GCF_000169555.1
1435	14791187	RefSeq	FapD	NZ_AAYP01000001.1	233959	235929	+	WP_004025891.1	bacteriocin ABC transporter ATP-binding protein	Ureaplasma urealyticum serovar 7 str. ATCC 27819	Ureaplasma	urealyticum	ATCC 27819	GCF_000169575.2
1436	14791187	RefSeq	FapD	NZ_AAYQ02000007.1	5132	7102	+	WP_004025891.1	bacteriocin ABC transporter ATP-binding protein	Ureaplasma urealyticum serovar 9 str. ATCC 33175	Ureaplasma	urealyticum	ATCC 33175	GCF_000169595.1
1437	7087471	RefSeq	FapD	NZ_AAYX01000012.1	11197	13320	-	WP_004542299.1	peptidase domain-containing ABC transporter	Burkholderia pseudomallei 305	Burkholderia	pseudomallei	305	GCF_000169715.1
1438	7086834	RefSeq	FapD	NZ_AAYX01000015.1	66507	68768	+	WP_004542672.1	peptidase domain-containing ABC transporter	Burkholderia pseudomallei 305	Burkholderia	pseudomallei	305	GCF_000169715.1
1439	3670941	RefSeq	FapD	NZ_AAZP01000034.1	30657	32918	+	WP_004199993.1	peptidase domain-containing ABC transporter	Burkholderia mallei PRL-20	Burkholderia	mallei	PRL-20	GCF_000169875.1
1440	14907070	RefSeq	FapD	NZ_AAZQ01000001.1	270369	272345	-	WP_006688733.1	bacteriocin ABC transporter ATP-binding protein	Ureaplasma parvum serovar 6 str. ATCC 27818	Ureaplasma	parvum	ATCC 27818	GCF_000169895.1
1441	14791187	RefSeq	FapD	NZ_AAZR01000003.1	63732	65702	+	WP_004025891.1	bacteriocin ABC transporter ATP-binding protein	Ureaplasma urealyticum serovar 5 str. ATCC 27817	Ureaplasma	urealyticum	ATCC 27817	GCF_000169915.1
1442	14791187	RefSeq	FapD	NZ_AAZS01000001.1	260275	262245	+	WP_004025891.1	bacteriocin ABC transporter ATP-binding protein	Ureaplasma urealyticum serovar 11 str. ATCC 33695	Ureaplasma	urealyticum	ATCC 33695	GCF_000169935.1
1443	14791187	RefSeq	FapD	NZ_AAZT01000001.1	425838	427808	-	WP_004025891.1	bacteriocin ABC transporter ATP-binding protein	Ureaplasma urealyticum serovar 12 str. ATCC 33696	Ureaplasma	urealyticum	ATCC 33696	GCF_000169955.1
1444	23252377	RefSeq	FapD	NZ_ABAB01000022.1	26596	28815	+	WP_001818085.1	peptidase domain-containing ABC transporter	Streptococcus pneumoniae SP9-BS68	Streptococcus	pneumoniae	SP9-BS68	GCF_000170055.1
1445	13083336	RefSeq	FapD	NZ_ABAG01000003.1	152701	154824	+	WP_000197310.1	peptidase domain-containing ABC transporter	Streptococcus pneumoniae SP23-BS72	Streptococcus	pneumoniae	SP23-BS72	GCF_000170155.1
1446	14352176	RefSeq	FapD	NZ_ABBD01000132.1	8463	10586	+	WP_009899978.1	peptidase domain-containing ABC transporter	Burkholderia thailandensis TXDOH	Burkholderia	thailandensis	TXDOH	GCF_000170315.1
1447	14356027	RefSeq	FapD	NZ_ABBD01000722.1	52424	54556	+	WP_009906330.1	peptidase domain-containing ABC transporter	Burkholderia thailandensis TXDOH	Burkholderia	thailandensis	TXDOH	GCF_000170315.1
1448	57300956	RefSeq	FapD	NZ_ABBE01000675.1	38862	40997	-	WP_029226718.1	peptidase domain-containing ABC transporter	Burkholderia ubonensis Bu	Burkholderia	ubonensis	Bu	GCF_000170335.1
1449	14342900	RefSeq	FapD	NZ_ABBF01000572.1	2522	4645	-	WP_010109177.1	peptidase domain-containing ABC transporter	Burkholderia oklahomensis EO147	Burkholderia	oklahomensis	EO147	GCF_000170355.1
1450	14348243	RefSeq	FapD	NZ_ABBG01000386.1	2536	4659	-	WP_010119045.1	peptidase domain-containing ABC transporter	Burkholderia oklahomensis C6786	Burkholderia	oklahomensis	C6786	GCF_000170375.1
1451	5078955	RefSeq	FapD	NZ_ABBH01000144.1	3722	5845	+	WP_009896660.1	peptidase domain-containing ABC transporter	Burkholderia thailandensis Bt4	Burkholderia	thailandensis	Bt4	GCF_000170395.1
1452	5066709	RefSeq	FapF	NZ_ABBH01000502.1	20152	21558	+	WP_009892388.1	hypothetical protein	Burkholderia thailandensis Bt4	Burkholderia	thailandensis	Bt4	GCF_000170395.1
1453	14371425	RefSeq	FapE	NZ_ABBH01000502.1	19312	20064	+	WP_009892389.1	hypothetical protein	Burkholderia thailandensis Bt4	Burkholderia	thailandensis	Bt4	GCF_000170395.1
1454	14371424	RefSeq	FapD	NZ_ABBH01000502.1	18460	19221	+	WP_009892390.1	peptidase C39	Burkholderia thailandensis Bt4	Burkholderia	thailandensis	Bt4	GCF_000170395.1
1455	5069662	RefSeq	FapA	NZ_ABBH01000502.1	15899	16375	+	WP_009908651.1	hypothetical protein	Burkholderia thailandensis Bt4	Burkholderia	thailandensis	Bt4	GCF_000170395.1
1456	5069278	RefSeq	FapBC	NZ_ABBH01000502.1	17005	18447	+	WP_011401908.1	hypothetical protein	Burkholderia thailandensis Bt4	Burkholderia	thailandensis	Bt4	GCF_000170395.1
1457	14372713	RefSeq	FapD	NZ_ABBH01000767.1	1	2136	-	WP_009910395.1	peptidase domain-containing ABC transporter	Burkholderia thailandensis Bt4	Burkholderia	thailandensis	Bt4	GCF_000170395.1
1458	14413268	RefSeq	FapD	NZ_ABBJ01000886.1	8739	10899	+	WP_009932029.1	peptidase domain-containing ABC transporter	Burkholderia pseudomallei 14	Burkholderia	pseudomallei	14	GCF_000170435.1
1459	14414359	RefSeq	FapD	NZ_ABBJ01001459.1	2547	4670	-	WP_004547524.1	peptidase domain-containing ABC transporter	Burkholderia pseudomallei 14	Burkholderia	pseudomallei	14	GCF_000170435.1
1460	14421481	RefSeq	FapD	NZ_ABBK01000816.1	15181	17337	+	WP_009938783.1	peptidase domain-containing ABC transporter	Burkholderia pseudomallei 91	Burkholderia	pseudomallei	91	GCF_000170455.1
1461	4771580	RefSeq	FapD	NZ_ABBK01001318.1	2537	4660	-	WP_004524224.1	peptidase domain-containing ABC transporter	Burkholderia pseudomallei 91	Burkholderia	pseudomallei	91	GCF_000170455.1
1462	14424730	RefSeq	FapD	NZ_ABBL01000827.1	15165	17273	+	WP_009945510.1	peptidase domain-containing ABC transporter	Burkholderia pseudomallei 9	Burkholderia	pseudomallei	9	GCF_000170475.1
1463	14414359	RefSeq	FapD	NZ_ABBL01001352.1	2493	4616	-	WP_004547524.1	peptidase domain-containing ABC transporter	Burkholderia pseudomallei 9	Burkholderia	pseudomallei	9	GCF_000170475.1
1464	14432089	RefSeq	FapD	NZ_ABBM01000546.1	13377	15584	+	WP_006029399.1	peptidase domain-containing ABC transporter	Burkholderia thailandensis MSMB43	Burkholderia	thailandensis	MSMB43	GCF_000170495.1
1465	76264612	RefSeq	FapD	NZ_ABBM01000656.1	32586	34727	-	WP_043283331.1	peptidase domain-containing ABC transporter	Burkholderia thailandensis MSMB43	Burkholderia	thailandensis	MSMB43	GCF_000170495.1
1466	14433758	RefSeq	FapD	NZ_ABBM01000769.1	2506	4629	-	WP_009915191.1	peptidase domain-containing ABC transporter	Burkholderia thailandensis MSMB43	Burkholderia	thailandensis	MSMB43	GCF_000170495.1
1467	6934506	RefSeq	FapD	NZ_ABBN01001092.1	2521	4644	-	WP_004533047.1	peptidase domain-containing ABC transporter	Burkholderia pseudomallei B7210	Burkholderia	pseudomallei	B7210	GCF_000170515.1
1468	14403319	RefSeq	FapD	NZ_ABBO01000763.1	15170	17330	+	WP_009922413.1	peptidase domain-containing ABC transporter	Burkholderia pseudomallei 7894	Burkholderia	pseudomallei	7894	GCF_000170535.1
1469	6934506	RefSeq	FapD	NZ_ABBO01001174.1	2534	4657	-	WP_004533047.1	peptidase domain-containing ABC transporter	Burkholderia pseudomallei 7894	Burkholderia	pseudomallei	7894	GCF_000170535.1
1470	14472015	RefSeq	FapD	NZ_ABBP01000609.1	15174	17327	+	WP_009971105.1	peptidase domain-containing ABC transporter	Burkholderia pseudomallei 112	Burkholderia	pseudomallei	112	GCF_000170555.1
1471	14414359	RefSeq	FapD	NZ_ABBP01000971.1	2547	4670	-	WP_004547524.1	peptidase domain-containing ABC transporter	Burkholderia pseudomallei 112	Burkholderia	pseudomallei	112	GCF_000170555.1
1472	3669720	RefSeq	FapD	NZ_ABBQ01000797.1	2577	4700	-	WP_004184575.1	peptidase domain-containing ABC transporter	Burkholderia pseudomallei NCTC 13177	Burkholderia	pseudomallei	NCTC13177	GCF_000170575.1
1473	14474534	RefSeq	FapD	NZ_ABBR01000461.1	25452	27636	+	WP_009980971.1	peptidase domain-containing ABC transporter	Burkholderia pseudomallei BCC215	Burkholderia	pseudomallei	BCC215	GCF_000170595.1
1474	6934506	RefSeq	FapD	NZ_ABBR01000759.1	2558	4681	-	WP_004533047.1	peptidase domain-containing ABC transporter	Burkholderia pseudomallei BCC215	Burkholderia	pseudomallei	BCC215	GCF_000170595.1
1475	5414478	RefSeq	FapD	NZ_ABCD01000004.1	822225	823130	-	WP_002208950.1	peptidase C39	Yersinia pestis CA88-4125	Yersinia	pestis	CA88-4125	GCF_000181455.2
1476	13232334	RefSeq	FapD	NZ_ABCM01000003.1	100846	103077	+	WP_008238902.1	peptidase domain-containing ABC transporter	Pedobacter sp. BAL39	Pedobacter	NA	BAL39	GCF_000170795.1
1477	13234440	RefSeq	FapD	NZ_ABCM01000003.1	199161	201470	-	WP_008239067.1	peptidase domain-containing ABC transporter	Pedobacter sp. BAL39	Pedobacter	NA	BAL39	GCF_000170795.1
1478	13248306	RefSeq	FapD	NZ_ABCP01000012.1	31620	32420	+	WP_007153680.1	peptidase C39	Marinobacter algicola DG893	Marinobacter	algicola	DG893	GCF_000170835.1
1479	13243701	RefSeq	FapF	NZ_ABCP01000012.1	32480	33490	+	WP_007153681.1	hypothetical protein	Marinobacter algicola DG893	Marinobacter	algicola	DG893	GCF_000170835.1
1480	13321448	RefSeq	FapD	NZ_ABCS01000015.1	33152	35377	-	WP_006970899.1	peptidase domain-containing ABC transporter	Plesiocystis pacifica SIR-1	Plesiocystis	pacifica	SIR-1	GCF_000170895.1
1481	14527838	RefSeq	FapD	NZ_ABDO02000001.1	1303826	1306048	-	WP_003356828.1	peptidase domain-containing ABC transporter	Clostridium botulinum NCTC 2916	Clostridium	botulinum	NCTC 2916	GCF_000171055.1
1482	14544829	RefSeq	FapD	NZ_ABDU01000032.2	5890	8094	-	WP_003450510.1	peptidase domain-containing ABC transporter	Clostridium perfringens C str. JGS1495	Clostridium	perfringens	JGS1495	GCF_000171135.1
1483	142593100	RefSeq	FapD	NZ_ABDU01000057.2	373	2589	-	WP_080549703.1	peptidase domain-containing ABC transporter	Clostridium perfringens C str. JGS1495	Clostridium	perfringens	JGS1495	GCF_000171135.1
1484	14549328	RefSeq	FapD	NZ_ABDV01000024.1	1577	3685	-	WP_004456311.1	peptidase domain-containing ABC transporter	Clostridium perfringens B str. ATCC 3626	Clostridium	perfringens	ATCC 3626	GCF_000171155.1
1485	14549759	RefSeq	FapD	NZ_ABDV01000054.1	11135	12965	+	WP_042266960.1	peptidase domain-containing ABC transporter	Clostridium perfringens B str. ATCC 3626	Clostridium	perfringens	ATCC 3626	GCF_000171155.1
1486	14546657	RefSeq	FapD	NZ_ABDW01000017.1	33770	35974	-	WP_003463949.1	peptidase domain-containing ABC transporter	Clostridium perfringens E str. JGS1987	Clostridium	perfringens	JGS1987	GCF_000171175.1
1487	14551528	RefSeq	FapD	NZ_ABDX01000052.1	5790	8006	+	WP_003470428.1	peptidase domain-containing ABC transporter	Clostridium perfringens CPE str. F4969	Clostridium	perfringens	F4969	GCF_000171195.1
1488	583497	RefSeq	FapD	NZ_ABER01000001.1	207776	209752	+	WP_006689049.1	bacteriocin ABC transporter ATP-binding protein	Ureaplasma parvum serovar 14 str. ATCC 33697	Ureaplasma	parvum	ATCC 33697	GCF_000171355.1
1489	583497	RefSeq	FapD	NZ_ABES01000001.1	203566	205542	+	WP_006689049.1	bacteriocin ABC transporter ATP-binding protein	Ureaplasma parvum serovar 1 str. ATCC 27813	Ureaplasma	parvum	ATCC 27813	GCF_000171375.1
1490	14791187	RefSeq	FapD	NZ_ABEV01000001.1	502304	504274	-	WP_004025891.1	bacteriocin ABC transporter ATP-binding protein	Ureaplasma urealyticum serovar 13 str. ATCC 33698	Ureaplasma	urealyticum	ATCC 33698	GCF_000171395.1
1491	14791187	RefSeq	FapD	NZ_ABFL02000009.1	696350	698320	+	WP_004025891.1	bacteriocin ABC transporter ATP-binding protein	Ureaplasma urealyticum serovar 2 str. ATCC 27814	Ureaplasma	urealyticum	ATCC 27814	GCF_000171555.1
1492	514566	RefSeq	FapD	NZ_ABFS01000011.1	26680	28788	+	WP_000701298.1	peptidase domain-containing ABC transporter	Streptococcus pneumoniae CDC1873-00	Streptococcus	pneumoniae	CDC1873-00	GCF_000171575.1
1493	23252377	RefSeq	FapD	NZ_ABGE01000005.1	51877	54096	-	WP_001818085.1	peptidase domain-containing ABC transporter	Streptococcus pneumoniae SP195	Streptococcus	pneumoniae	SP195	GCF_000171655.1
1494	813173	RefSeq	FapD	NZ_ABGF01000001.1	78683	79270	+	WP_000205166.1	peptidase C39	Streptococcus pneumoniae CDC0288-04	Streptococcus	pneumoniae	CDC0288-04	GCF_000171675.1
1495	13083336	RefSeq	FapD	NZ_ABGF01000007.1	46718	48841	+	WP_000197310.1	peptidase domain-containing ABC transporter	Streptococcus pneumoniae CDC0288-04	Streptococcus	pneumoniae	CDC0288-04	GCF_000171675.1
1496	514566	RefSeq	FapD	NZ_ABGF01000008.1	56126	58234	-	WP_000701298.1	peptidase domain-containing ABC transporter	Streptococcus pneumoniae CDC0288-04	Streptococcus	pneumoniae	CDC0288-04	GCF_000171675.1
1497	13083336	RefSeq	FapD	NZ_ABGG01000008.1	53427	55550	+	WP_000197310.1	peptidase domain-containing ABC transporter	Streptococcus pneumoniae CDC3059-06	Streptococcus	pneumoniae	CDC3059-06	GCF_000171695.1
1498	13948370	RefSeq	FapF	NZ_ABGR01000015.1	59304	60299	+	WP_009843633.1	transporter	Vibrio sp. AND4	Vibrio	NA	AND4	GCF_000171815.1
1499	13948372	RefSeq	FapD	NZ_ABGR01000015.1	60927	61604	-	WP_009843635.1	hypothetical protein	Vibrio sp. AND4	Vibrio	NA	AND4	GCF_000171815.1
1500	13965123	RefSeq	FapD	NZ_ABHI01000001.1	391610	393805	+	WP_008269265.1	peptidase domain-containing ABC transporter	Flavobacteriales bacterium ALC-1	Flavobacteriales	bacterium	ALC-1	GCF_000171875.1
1501	13969179	RefSeq	FapD	NZ_ABHJ01000002.1	221839	222540	+	WP_008286460.1	hypothetical protein	Hydrogenivirga sp. 128-5-R1-1	Hydrogenivirga	NA	128-5-R1-1	GCF_000171895.1
1502	13969180	RefSeq	FapF	NZ_ABHJ01000002.1	222564	223565	+	WP_008286461.1	hypothetical protein	Hydrogenivirga sp. 128-5-R1-1	Hydrogenivirga	NA	128-5-R1-1	GCF_000171895.1
1503	14027463	RefSeq	FapD	NZ_ABIC01000015.1	82318	84474	+	WP_005499312.1	peptidase domain-containing ABC transporter	Shewanella benthica KT99	Shewanella	benthica	KT99	GCF_000172075.1
1504	15006485	RefSeq	FapD	NZ_ABJL02000007.1	1038797	1040983	-	WP_007661993.1	peptidase domain-containing ABC transporter	Bacteroides intestinalis DSM 17393	Bacteroides	intestinalis	DSM 17393	GCF_000172175.1
1505	20084335	RefSeq	FapD	NZ_ABKZ01000094.1	14041	16200	-	WP_003111249.1	peptidase domain-containing ABC transporter	Pseudomonas aeruginosa PAb1	Pseudomonas	aeruginosa	PAb1	GCF_000172395.1
1506	718701	RefSeq	FapF	NZ_ABKZ01000362.1	6592	7857	+	WP_003088309.1	hypothetical protein	Pseudomonas aeruginosa PAb1	Pseudomonas	aeruginosa	PAb1	GCF_000172395.1
1507	20085472	RefSeq	FapD	NZ_ABKZ01000362.1	5085	5765	+	WP_003088315.1	peptidase C39	Pseudomonas aeruginosa PAb1	Pseudomonas	aeruginosa	PAb1	GCF_000172395.1
1508	20085471	RefSeq	FapA	NZ_ABKZ01000362.1	2887	3378	+	WP_003088320.1	hypothetical protein	Pseudomonas aeruginosa PAb1	Pseudomonas	aeruginosa	PAb1	GCF_000172395.1
1509	1670138	RefSeq	FapBC	NZ_ABKZ01000362.1	3375	3944	+	WP_003111321.1	hypothetical protein	Pseudomonas aeruginosa PAb1	Pseudomonas	aeruginosa	PAb1	GCF_000172395.1
1510	3725178	RefSeq	FapE	NZ_ABKZ01000362.1	5779	6531	+	WP_003139780.1	hypothetical protein	Pseudomonas aeruginosa PAb1	Pseudomonas	aeruginosa	PAb1	GCF_000172395.1
1511	1006451	RefSeq	FapD	NZ_ABKZ01000383.1	35994	36755	-	WP_003098072.1	hypothetical protein	Pseudomonas aeruginosa PAb1	Pseudomonas	aeruginosa	PAb1	GCF_000172395.1
1512	15756	RefSeq	FapF	NZ_ABKZ01000383.1	34928	35953	-	WP_003120313.1	transporter	Pseudomonas aeruginosa PAb1	Pseudomonas	aeruginosa	PAb1	GCF_000172395.1
1513	14711706	RefSeq	FapD	NZ_ABLC01000016.1	35907	38054	-	WP_006750420.1	peptidase domain-containing ABC transporter	Burkholderia ambifaria IOP40-10	Burkholderia	ambifaria	IOP40-10	GCF_000181975.1
1514	14718364	RefSeq	FapD	NZ_ABLD01000002.1	70346	73402	-	WP_006047235.1	peptidase C39	Paraburkholderia graminis C4D1M	Paraburkholderia	graminis	C4D1M	GCF_000172415.1
1515	142593209	RefSeq	FapD	NZ_ABOO01000006.1	28204	30237	-	WP_080549770.1	hypothetical protein	Clostridium perfringens D str. JGS1721	Clostridium	perfringens	JGS1721	GCF_000172455.1
1516	19727397	RefSeq	FapD	NZ_ABQA01000065.1	4621	6768	-	WP_002292468.1	peptide cleavage/export ABC transporter	Enterococcus faecium E980	Enterococcus	faecium	E980	GCF_000172615.1
1517	1227493	RefSeq	FapD	NZ_ABQI01000037.1	30999	33152	+	WP_002294605.1	peptide cleavage/export ABC transporter	Enterococcus faecium E1071	Enterococcus	faecium	E1071	GCF_000172655.1
1518	18514442	RefSeq	FapD	NZ_ABSW01000168.1	51313	53466	-	WP_002303464.1	peptide cleavage/export ABC transporter	Enterococcus faecium U0317	Enterococcus	faecium	U0317	GCF_000172915.1
1519	15444830	RefSeq	FapD	NZ_ABVG02000001.1	903772	905955	+	WP_004463204.1	peptidase domain-containing ABC transporter	Ruminiclostridium thermocellum JW20	Ruminiclostridium	thermocellum	JW20	GCF_000173015.1
1520	15445042	RefSeq	FapD	NZ_ABVG02000006.1	24750	25643	+	WP_003514559.1	peptidase C39	Ruminiclostridium thermocellum JW20	Ruminiclostridium	thermocellum	JW20	GCF_000173015.1
1521	15461429	RefSeq	FapD	NZ_ABVK02000019.1	2779	3390	-	WP_003049659.1	peptidase C39	Thermus aquaticus Y51MC23	Thermus	aquaticus	Y51MC23	GCF_000173055.1
1522	15468284	RefSeq	FapD	NZ_ABVL01000005.1	187112	187900	-	WP_006979520.1	peptidase C39 bacteriocin processing	Chthoniobacter flavus Ellin428	Chthoniobacter	flavus	Ellin428	GCF_000173075.1
1523	35260936	RefSeq	FapF	NZ_ABXK01000003.1	210105	211289	-	WP_004842428.1	hypothetical protein	Acinetobacter baumannii AB900	Acinetobacter	baumannii	AB900	GCF_000173395.1
1524	48827935	RefSeq	FapD	NZ_ABXK01000003.1	211334	212167	-	WP_025464490.1	peptidase	Acinetobacter baumannii AB900	Acinetobacter	baumannii	AB900	GCF_000173395.1
1525	13083336	RefSeq	FapD	NZ_ABXO01000016.1	47584	49707	+	WP_000197310.1	peptidase domain-containing ABC transporter	Streptococcus pneumoniae 459-5	Streptococcus	pneumoniae	459-5	GCF_000256665.1
1526	514566	RefSeq	FapD	NZ_ABXO01000033.1	20236	22344	+	WP_000701298.1	peptidase domain-containing ABC transporter	Streptococcus pneumoniae 459-5	Streptococcus	pneumoniae	459-5	GCF_000256665.1
1527	15715067	RefSeq	FapD	NZ_ABYL01000105.1	6962	10030	-	WP_008922372.1	peptidase C39	Burkholderia sp. H160	Burkholderia	NA	H160	GCF_000173575.1
1528	15713496	RefSeq	FapA	NZ_ABYL01000213.1	3993	4544	+	WP_008923946.1	hypothetical protein	Burkholderia sp. H160	Burkholderia	NA	H160	GCF_000173575.1
1529	15713498	RefSeq	FapBC	NZ_ABYL01000213.1	5236	6627	+	WP_008923948.1	hypothetical protein	Burkholderia sp. H160	Burkholderia	NA	H160	GCF_000173575.1
1530	15713499	RefSeq	FapD	NZ_ABYL01000213.1	6733	7446	+	WP_008923949.1	peptidase C39	Burkholderia sp. H160	Burkholderia	NA	H160	GCF_000173575.1
1531	15713500	RefSeq	FapE	NZ_ABYL01000213.1	7454	8263	+	WP_008923950.1	hypothetical protein	Burkholderia sp. H160	Burkholderia	NA	H160	GCF_000173575.1
1532	69001643	RefSeq	FapBC	NZ_ABYL01000213.1	4601	5209	+	WP_035496831.1	hypothetical protein	Burkholderia sp. H160	Burkholderia	NA	H160	GCF_000173575.1
1533	69001656	RefSeq	FapF	NZ_ABYL01000218.1	7168	8187	-	WP_035496848.1	hypothetical protein	Burkholderia sp. H160	Burkholderia	NA	H160	GCF_000173575.1
1534	19627153	RefSeq	FapD	NZ_ABYX02000001.1	4502635	4504803	+	WP_006126653.1	peptidase domain-containing ABC transporter	Streptomyces roseosporus NRRL 11379	Streptomyces	roseosporus	NRRL 11379	GCF_000156695.2
1535	17886717	RefSeq	FapD	NZ_ABYX02000001.1	4502656	4504803	+	WP_010071703.1	peptidase domain-containing ABC transporter	Streptomyces roseosporus NRRL 11379	Streptomyces	roseosporus	NRRL 11379	GCF_000156695.2
1536	17624619	RefSeq	FapD	NZ_ABZC01000100.1	2588	4807	-	WP_000915347.1	peptidase domain-containing ABC transporter	Streptococcus pneumoniae CCRI 1974	Streptococcus	pneumoniae	CCRI 1974	GCF_000173595.1
1537	17634172	RefSeq	FapD	NZ_ABZS01000221.1	569	1063	+	WP_007548225.1	peptidase C39	Sulfurihydrogenibium yellowstonense SS-5	Sulfurihydrogenibium	yellowstonense	SS-5	GCF_000173615.1
1538	17624619	RefSeq	FapD	NZ_ABZT01000032.1	2588	4807	-	WP_000915347.1	peptidase domain-containing ABC transporter	Streptococcus pneumoniae CCRI 1974M2	Streptococcus	pneumoniae	CCRI 1974M2	GCF_000173635.1
1539	75672139	RefSeq	FapD	NZ_ACCB01000003.1	156805	158904	+	WP_042839313.1	peptidase domain-containing ABC transporter	Yersinia aldovae ATCC 35236	Yersinia	aldovae	ATCC 35236	GCF_000173735.1
1540	17714025	RefSeq	FapD	NZ_ACCB01000035.1	40181	42160	+	WP_004704372.1	peptidase domain-containing ABC transporter	Yersinia aldovae ATCC 35236	Yersinia	aldovae	ATCC 35236	GCF_000173735.1
1541	16088539	RefSeq	FapD	NZ_ACCE01000001.1	86621	88744	+	WP_004543638.1	peptidase domain-containing ABC transporter	Burkholderia pseudomallei 576	Burkholderia	pseudomallei	576	GCF_000182195.1
1542	3656617	RefSeq	FapD	NZ_ACCE01000011.1	61640	63901	+	WP_004545619.1	peptidase domain-containing ABC transporter	Burkholderia pseudomallei 576	Burkholderia	pseudomallei	576	GCF_000182195.1
1543	16654597	RefSeq	FapD	NZ_ACCK01000074.1	27621	29639	-	WP_006505518.1	hypothetical protein	Catenibacterium mitsuokai DSM 15897	Catenibacterium	mitsuokai	DSM 15897	GCF_000173795.1
1544	16735791	RefSeq	FapD	NZ_ACDY02000015.1	20737	21153	+	WP_003678110.1	bacteriocin resistance protein	Neisseria cinerea ATCC 14685	Neisseria	cinerea	ATCC 14685	GCF_000173895.1
1545	16698450	RefSeq	FapD	NZ_ACEN01000099.1	30350	31006	-	WP_003682002.1	hypothetical protein	Neisseria flavescens NRL30031/H210	Neisseria	flavescens	NRL30031/H210	GCF_000173935.1
1546	16704790	RefSeq	FapD	NZ_ACEQ02000003.1	50046	50702	-	WP_003707388.1	hypothetical protein	Neisseria lactamica ATCC 23970	Neisseria	lactamica	ATCC 23970	GCF_000173995.1
1547	16370389	RefSeq	FapD	NZ_ACFB01000019.1	24759	26924	-	WP_006402738.1	peptidase domain-containing ABC transporter	Burkholderia multivorans CGD1	Burkholderia	multivorans	CGD1	GCF_000182255.1
1548	16375881	RefSeq	FapD	NZ_ACFC01000020.1	61431	63551	+	WP_006408047.1	peptidase domain-containing ABC transporter	Burkholderia multivorans CGD2	Burkholderia	multivorans	CGD2	GCF_000182275.1
1549	16375881	RefSeq	FapD	NZ_ACFD01000005.1	26185	28305	-	WP_006408047.1	peptidase domain-containing ABC transporter	Burkholderia multivorans CGD2M	Burkholderia	multivorans	CGD2M	GCF_000182295.1
1550	72323073	RefSeq	FapD	NZ_ACFT01000092.1	16560	18551	+	WP_039896079.1	peptidase domain-containing ABC transporter	Actinobacillus minor 202	Actinobacillus	minor	202	GCF_000174155.1
1551	17496050	RefSeq	FapD	NZ_ACHV01000002.1	737734	739626	+	WP_001907817.1	peptidase domain-containing ABC transporter	Vibrio albensis VL426	Vibrio	albensis	VL426	GCF_000174235.1
1552	14414359	RefSeq	FapD	NZ_ACKA01000042.1	125125	127248	-	WP_004547524.1	peptidase domain-containing ABC transporter	Burkholderia pseudomallei Pakistan 9	Burkholderia	pseudomallei	Pakistan 9	GCF_000182445.1
1553	4327822	RefSeq	FapD	NZ_ACKA01000043.1	155675	157936	-	WP_004521963.1	peptidase domain-containing ABC transporter	Burkholderia pseudomallei Pakistan 9	Burkholderia	pseudomallei	Pakistan 9	GCF_000182445.1
1554	17213147	RefSeq	FapD	NZ_ACLO01000018.1	41102	43258	-	WP_002883725.1	peptide cleavage/export ABC transporter	Streptococcus salivarius SK126	Streptococcus	salivarius	SK126	GCF_000174715.1
1555	17485241	RefSeq	FapD	NZ_ACNN01000012.1	58002	60212	-	WP_004332886.1	peptidase domain-containing ABC transporter	Porphyromonas endodontalis ATCC 35406	Porphyromonas	endodontalis	ATCC 35406	GCF_000174815.1
1556	4771580	RefSeq	FapD	NZ_ACOJ01000001.1	1042262	1044385	-	WP_004524224.1	peptidase domain-containing ABC transporter	Burkholderia pseudomallei MSHR346	Burkholderia	pseudomallei	MSHR346	GCF_000182585.2
1557	18977364	RefSeq	FapD	NZ_ACOK01000098.1	3561	5705	-	WP_009985592.1	peptidase domain-containing ABC transporter	Ruminococcus flavefaciens FD-1	Ruminococcus	flavefaciens	FD-1	GCF_000174895.1
1558	19726348	RefSeq	FapD	NZ_ACOS01000025.1	1613	3766	+	WP_002318500.1	peptide cleavage/export ABC transporter	Enterococcus faecium E1039	Enterococcus	faecium	E1039	GCF_000174935.1
1559	75656296	RefSeq	FapD	NZ_ACPY01000245.1	71137	73239	-	WP_042806199.1	peptidase domain-containing ABC transporter	Xanthomonas fuscans subsp. aurantifolii str. ICPB 10535	Xanthomonas	fuscans	ICPB 10535	GCF_000175155.1
1560	17947815	RefSeq	FapD	NZ_ACQL01000122.1	10734	12815	-	WP_005825440.1	peptidase domain-containing ABC transporter	Actinobacillus minor NM305	Actinobacillus	minor	NM305	GCF_000175195.1
1561	19320593	RefSeq	FapD	NZ_ACSK03000265.1	44624	47338	+	WP_006619045.1	peptidase C39	Arthrospira platensis str. Paraca	Arthrospira	platensis	Paraca	GCF_000175415.3
1562	18906442	RefSeq	FapD	NZ_ACVR01000011.1	9924	10757	+	WP_005018574.1	peptidase	Acinetobacter radioresistens SK82	Acinetobacter	radioresistens	SK82	GCF_000175675.1
1563	18254701	RefSeq	FapF	NZ_ACVR01000011.1	10807	11916	+	WP_005018575.1	hypothetical protein	Acinetobacter radioresistens SK82	Acinetobacter	radioresistens	SK82	GCF_000175675.1
1564	18305359	RefSeq	FapD	NZ_ACVX01000015.1	6459	8642	+	WP_003517571.1	peptidase domain-containing ABC transporter	Ruminiclostridium thermocellum DSM 2360	Ruminiclostridium	thermocellum	DSM 2360	GCF_000175715.1
1565	15445042	RefSeq	FapD	NZ_ACVX01000031.1	23206	24099	-	WP_003514559.1	peptidase C39	Ruminiclostridium thermocellum DSM 2360	Ruminiclostridium	thermocellum	DSM 2360	GCF_000175715.1
1566	22624116	RefSeq	FapD	NZ_ACXX02000001.1	611748	613949	+	WP_004616652.1	peptidase domain-containing ABC transporter	[Clostridium] papyrosolvens DSM 2782	[Clostridium]	papyrosolvens	DSM 2782	GCF_000175795.2
1567	72429942	RefSeq	FapD	NZ_ACYA01000003.1	8497	11187	-	WP_040008019.1	peptidase C39	Cylindrospermopsis raciborskii CS-505	Cylindrospermopsis	raciborskii	CS-505	GCF_000175835.1
1568	19140294	RefSeq	FapD	NZ_ACYA01000015.1	18080	20230	-	WP_006276230.1	peptidase domain-containing ABC transporter	Cylindrospermopsis raciborskii CS-505	Cylindrospermopsis	raciborskii	CS-505	GCF_000175835.1
1569	19139420	RefSeq	FapD	NZ_ACYA01000032.1	60310	62478	-	WP_006277123.1	peptidase domain-containing ABC transporter	Cylindrospermopsis raciborskii CS-505	Cylindrospermopsis	raciborskii	CS-505	GCF_000175835.1
1570	19143310	RefSeq	FapD	NZ_ACYB01000016.1	56716	58866	+	WP_009342001.1	peptidase domain-containing ABC transporter	Raphidiopsis brookii D9	Raphidiopsis	brookii	D9	GCF_000175855.1
1571	19141839	RefSeq	FapD	NZ_ACYB01000037.1	60789	63497	-	WP_009343680.1	ABC transporter ATP-binding protein	Raphidiopsis brookii D9	Raphidiopsis	brookii	D9	GCF_000175855.1
1572	19023279	RefSeq	FapD	NZ_ACZG01000001.1	115516	117696	-	WP_003631686.1	ATPase	Legionella longbeachae D-4968	Legionella	longbeachae	D-4968	GCF_000176095.1
1573	18734168	RefSeq	FapD	NZ_ACZN01000018.1	995143	997293	-	WP_006962989.1	peptidase domain-containing ABC transporter	Vibrio coralliilyticus ATCC BAA-450	Vibrio	coralliilyticus	ATCC BAA-450	GCF_000176135.1
1574	18792956	RefSeq	FapD	NZ_ACZY01000068.1	2776	4863	+	WP_006253091.1	peptidase domain-containing ABC transporter	Mannheimia haemolytica serotype A2 str. BOVINE	Mannheimia	haemolytica	BOVINE	GCF_000176275.1
1575	19016966	RefSeq	FapD	NZ_ADBR01000052.1	6737	8887	+	WP_004015544.1	peptidase domain-containing ABC transporter	Mobiluncus mulieris 28-1	Mobiluncus	mulieris	2018-01-28	GCF_000176775.1
1576	27922102	RefSeq	FapD	NZ_ADEM01000003.1	608211	610220	+	WP_004114687.1	peptidase C39	Gardnerella vaginalis 75712	Gardnerella	vaginalis	75712	GCF_000263535.1
1577	27923431	RefSeq	FapD	NZ_ADEN01000006.1	49429	51438	-	WP_004117179.1	peptidase C39	Gardnerella vaginalis 0288E	Gardnerella	vaginalis	0288E	GCF_000263555.1
1578	27926488	RefSeq	FapD	NZ_ADER01000004.1	72115	74124	+	WP_004123542.1	peptidase C39	Gardnerella vaginalis 1400E	Gardnerella	vaginalis	1400E	GCF_000263495.1
1579	19233494	RefSeq	FapD	NZ_ADFO01000014.1	20411	22600	-	WP_004336027.1	peptidase domain-containing ABC transporter	Prevotella bivia JCVIHMP010	Prevotella	bivia	JCVIHMP010	GCF_000177315.1
1580	19231940	RefSeq	FapD	NZ_ADFO01000114.1	50654	52864	-	WP_004338584.1	peptidase domain-containing ABC transporter	Prevotella bivia JCVIHMP010	Prevotella	bivia	JCVIHMP010	GCF_000177315.1
1581	20984912	RefSeq	FapD	NZ_ADFQ01000003.1	46551	48752	+	WP_008446692.1	peptidase domain-containing ABC transporter	Prevotella amnii CRIS 21A-A	Prevotella	amnii	CRIS 21A-A	GCF_000177355.1
1582	20983926	RefSeq	FapD	NZ_ADFQ01000058.1	26515	28713	-	WP_008449150.1	peptidase domain-containing ABC transporter	Prevotella amnii CRIS 21A-A	Prevotella	amnii	CRIS 21A-A	GCF_000177355.1
1583	20983686	RefSeq	FapD	NZ_ADFQ01000075.1	59093	61282	-	WP_008449702.1	peptidase domain-containing ABC transporter	Prevotella amnii CRIS 21A-A	Prevotella	amnii	CRIS 21A-A	GCF_000177355.1
1584	32969611	RefSeq	FapD	NZ_ADGJ01000005.1	25329	27539	-	WP_004362415.1	peptidase domain-containing ABC transporter	Prevotella nigrescens F0103	Prevotella	nigrescens	F0103	GCF_000336235.1
1585	63502632	RefSeq	FapD	NZ_ADGJ01000010.1	1418	3646	-	WP_036881600.1	peptidase domain-containing ABC transporter	Prevotella nigrescens F0103	Prevotella	nigrescens	F0103	GCF_000336235.1
1586	32968579	RefSeq	FapD	NZ_ADGJ01000038.1	10235	10771	+	WP_004364108.1	hypothetical protein	Prevotella nigrescens F0103	Prevotella	nigrescens	F0103	GCF_000336235.1
1587	32968582	RefSeq	FapD	NZ_ADGJ01000038.1	13278	13880	+	WP_004364113.1	hypothetical protein	Prevotella nigrescens F0103	Prevotella	nigrescens	F0103	GCF_000336235.1
1588	32968589	RefSeq	FapD	NZ_ADGJ01000038.1	23051	25249	+	WP_004364125.1	peptidase domain-containing ABC transporter	Prevotella nigrescens F0103	Prevotella	nigrescens	F0103	GCF_000336235.1
1589	143739900	RefSeq	FapD	NZ_ADGJ01000038.1	16900	17499	+	WP_081603219.1	ABC transporter	Prevotella nigrescens F0103	Prevotella	nigrescens	F0103	GCF_000336235.1
1590	22567044	RefSeq	FapD	NZ_ADGJ01000047.1	4621	6813	-	WP_004352635.1	peptidase domain-containing ABC transporter	Prevotella nigrescens F0103	Prevotella	nigrescens	F0103	GCF_000336235.1
1591	26525957	RefSeq	FapD	NZ_ADGJ01000069.1	2665	4878	+	WP_004364871.1	peptidase domain-containing ABC transporter	Prevotella nigrescens F0103	Prevotella	nigrescens	F0103	GCF_000336235.1
1592	19549935	RefSeq	FapD	NZ_ADGR01000084.1	28428	30428	+	WP_005726535.1	peptide cleavage/export ABC transporter	Lactobacillus crispatus 214-1	Lactobacillus	crispatus	214-1	GCF_000177575.1
1593	14908763	RefSeq	FapF	NZ_ADGZ01000487.1	2005	3210	-	WP_000370427.1	hypothetical protein	Acinetobacter baumannii AB056	Acinetobacter	baumannii	AB056	GCF_000177695.1
1594	140628798	RefSeq	FapD	NZ_ADGZ01000730.1	29	781	-	WP_079255375.1	peptidase	Acinetobacter baumannii AB056	Acinetobacter	baumannii	AB056	GCF_000177695.1
1595	14908763	RefSeq	FapF	NZ_ADHA01000036.1	33	1238	+	WP_000370427.1	hypothetical protein	Acinetobacter baumannii AB058	Acinetobacter	baumannii	AB058	GCF_000177715.1
1596	15989837	RefSeq	FapD	NZ_ADHA01000653.1	161	994	+	WP_000889486.1	peptidase	Acinetobacter baumannii AB058	Acinetobacter	baumannii	AB058	GCF_000177715.1
1597	20616896	RefSeq	FapF	NZ_ADHB01000376.1	1	930	-	WP_000370430.1	hypothetical protein	Acinetobacter baumannii AB059	Acinetobacter	baumannii	AB059	GCF_000177735.1
1598	636145	RefSeq	FapD	NZ_ADII01000021.1	5993	8089	+	WP_000184924.1	colicin V secretion protein CvaB	Escherichia coli R527	Escherichia	coli	R527	GCF_002109575.1
1599	3434968	RefSeq	FapD	NZ_ADIO01000032.1	15073	17169	+	WP_001304614.1	peptidase domain-containing ABC transporter	Escherichia coli B108	Escherichia	coli	B108	GCF_002109615.1
1600	148071504	RefSeq	FapD	NZ_ADIP01000026.1	47690	49795	+	WP_085447233.1	peptidase domain-containing ABC transporter	Escherichia coli B671	Escherichia	coli	B671	GCF_002109655.1
1601	148074157	RefSeq	FapD	NZ_ADIS01000050.1	71440	73536	+	WP_085452784.1	peptidase domain-containing ABC transporter	Escherichia coli B921	Escherichia	coli	B921	GCF_002110105.1
1602	32231982	RefSeq	FapD	NZ_ADIV01000014.1	25287	27383	+	WP_001518504.1	peptidase domain-containing ABC transporter	Escherichia coli H223	Escherichia	coli	H223	GCF_002110555.1
1603	3434968	RefSeq	FapD	NZ_ADIX01000058.1	15307	17403	+	WP_001304614.1	peptidase domain-containing ABC transporter	Escherichia coli H378	Escherichia	coli	H378	GCF_002110115.1
1604	636145	RefSeq	FapD	NZ_ADJV01000024.1	127534	129630	-	WP_000184924.1	colicin V secretion protein CvaB	Escherichia coli H461	Escherichia	coli	H461	GCF_002110165.1
1605	19832138	RefSeq	FapD	NZ_ADKO01000101.1	68333	70534	+	WP_005845655.1	peptidase domain-containing ABC transporter	Bacteroides vulgatus PC510	Bacteroides	vulgatus	PC510	GCF_000178195.1
1606	13083336	RefSeq	FapD	NZ_ADNN01000007.1	496363	498486	+	WP_000197310.1	peptidase domain-containing ABC transporter	Streptococcus pneumoniae SV35	Streptococcus	pneumoniae	SV35	GCF_000256685.1
1607	813173	RefSeq	FapD	NZ_ADNN01000007.1	20762	21349	-	WP_000205166.1	peptidase C39	Streptococcus pneumoniae SV35	Streptococcus	pneumoniae	SV35	GCF_000256685.1
1608	514566	RefSeq	FapD	NZ_ADNN01000008.1	40391	42499	+	WP_000701298.1	peptidase domain-containing ABC transporter	Streptococcus pneumoniae SV35	Streptococcus	pneumoniae	SV35	GCF_000256685.1
1609	813173	RefSeq	FapD	NZ_ADNO01000001.1	20777	21364	-	WP_000205166.1	peptidase C39	Streptococcus pneumoniae SV36	Streptococcus	pneumoniae	SV36	GCF_000256645.1
1610	13083336	RefSeq	FapD	NZ_ADNO01000007.1	376124	378247	+	WP_000197310.1	peptidase domain-containing ABC transporter	Streptococcus pneumoniae SV36	Streptococcus	pneumoniae	SV36	GCF_000256645.1
1611	514566	RefSeq	FapD	NZ_ADNO01000008.1	457246	459354	+	WP_000701298.1	peptidase domain-containing ABC transporter	Streptococcus pneumoniae SV36	Streptococcus	pneumoniae	SV36	GCF_000256645.1
1612	20744221	RefSeq	FapD	NZ_ADOE01000042.1	107852	109933	-	WP_005619383.1	peptidase domain-containing ABC transporter	Actinobacillus pleuropneumoniae serovar 2 str. S1536	Actinobacillus	pleuropneumoniae	S1536	GCF_000178515.1
1613	20745738	RefSeq	FapD	NZ_ADOG01000037.1	73276	75357	-	WP_005620165.1	peptidase domain-containing ABC transporter	Actinobacillus pleuropneumoniae serovar 6 str. Femo	Actinobacillus	pleuropneumoniae	Femo	GCF_000178555.1
1614	15038115	RefSeq	FapD	NZ_ADOJ01000032.1	112033	114114	-	WP_005613311.1	peptidase domain-containing ABC transporter	Actinobacillus pleuropneumoniae serovar 10 str. D13039	Actinobacillus	pleuropneumoniae	D13039	GCF_000178595.1
1615	15038115	RefSeq	FapD	NZ_ADOL01000057.1	6458	8539	-	WP_005613311.1	peptidase domain-containing ABC transporter	Actinobacillus pleuropneumoniae serovar 12 str. 1096	Actinobacillus	pleuropneumoniae	1096	GCF_000178635.1
1616	15038115	RefSeq	FapD	NZ_ADOM01000046.1	43851	45932	-	WP_005613311.1	peptidase domain-containing ABC transporter	Actinobacillus pleuropneumoniae serovar 13 str. N273	Actinobacillus	pleuropneumoniae	N273	GCF_000178655.1
1617	23243090	RefSeq	FapD	NZ_ADOP01000020.1	60292	62505	+	WP_004335292.1	peptidase domain-containing ABC transporter	Pseudoalteromonas haloplanktis ANT/505	Pseudoalteromonas	haloplanktis	ANT/505	GCF_000212655.2
1618	37233786	RefSeq	FapD	NZ_ADRG01001051.1	2722	4307	+	WP_016603295.1	peptidase domain-containing ABC transporter	Yersinia pestis CMCC84046	Yersinia	pestis	CMCC84046	GCF_000324405.1
1619	37224958	RefSeq	FapD	NZ_ADSA02000143.1	894	1748	+	WP_016594514.1	peptidase C39	Yersinia pestis EV76-CN	Yersinia	pestis	EV76-CN	GCF_000324805.2
1620	20230719	RefSeq	FapD	NZ_ADVG01000001.1	1964344	1966641	-	WP_007906106.1	peptidase domain-containing ABC transporter	Ktedonobacter racemifer DSM 44963	Ktedonobacter	racemifer	SOSP1-21	GCF_000178855.1
1621	20231516	RefSeq	FapD	NZ_ADVG01000001.1	2990446	2993286	-	WP_007907508.1	peptidase domain-containing ABC transporter	Ktedonobacter racemifer DSM 44963	Ktedonobacter	racemifer	SOSP1-21	GCF_000178855.1
1622	20396045	RefSeq	FapD	NZ_ADWO01000096.1	30357	32552	+	WP_006283789.1	peptidase domain-containing ABC transporter	Prevotella bryantii B14	Prevotella	bryantii	B14	GCF_000179055.1
1623	636145	RefSeq	FapD	NZ_ADWQ01000044.1	18903	20999	+	WP_000184924.1	colicin V secretion protein CvaB	Escherichia coli MS 85-1	Escherichia	coli	MS 85-1	GCF_000179075.1
1624	636145	RefSeq	FapD	NZ_ADWT01000069.1	20943	23039	+	WP_000184924.1	colicin V secretion protein CvaB	Escherichia coli MS 124-1	Escherichia	coli	MS 124-1	GCF_000179135.1
1625	57735347	RefSeq	FapD	NZ_ADWZ01000011.1	15806	17989	+	WP_029519681.1	peptidase domain-containing ABC transporter	Pantoea sp. SL1_M5	Pantoea	NA	Sl1_M5	GCF_000220605.1
1626	21924942	RefSeq	FapD	NZ_ADXL01000051.1	30706	32931	-	WP_010307121.1	peptidase domain-containing ABC transporter	Synechococcus sp. CB0101	Synechococcus	NA	CB0101	GCF_000179235.1
1627	129830047	RefSeq	FapD	NZ_ADXL01000084.1	20193	22466	-	WP_071778161.1	hypothetical protein	Synechococcus sp. CB0101	Synechococcus	NA	CB0101	GCF_000179235.1
1628	20744221	RefSeq	FapD	NZ_ADXN01000023.1	70087	72168	-	WP_005619383.1	peptidase domain-containing ABC transporter	Actinobacillus pleuropneumoniae serovar 2 str. 4226	Actinobacillus	pleuropneumoniae	4226	GCF_000179275.1
1629	20745738	RefSeq	FapD	NZ_ADXO01000007.1	109263	111344	-	WP_005620165.1	peptidase domain-containing ABC transporter	Actinobacillus pleuropneumoniae serovar 6 str. Femo	Actinobacillus	pleuropneumoniae	Femo	GCF_000179295.1
1630	39867820	RefSeq	FapD	NZ_AECN01000093.1	5605	7779	+	WP_019255203.1	peptidase domain-containing ABC transporter	Burkholderia thailandensis E555	Burkholderia	thailandensis	E555	GCF_000179515.1
1631	14352176	RefSeq	FapD	NZ_AECN01000277.1	8495	10618	+	WP_009899978.1	peptidase domain-containing ABC transporter	Burkholderia thailandensis E555	Burkholderia	thailandensis	E555	GCF_000179515.1
1632	20720127	RefSeq	FapD	NZ_AEDO01000009.1	175120	177339	-	WP_004355444.1	peptidase domain-containing ABC transporter	Prevotella disiens FB035-09AN	Prevotella	disiens	FB035-09AN	GCF_000179675.1
1633	20719893	RefSeq	FapD	NZ_AEDO01000013.1	245517	247715	+	WP_004355905.1	peptidase domain-containing ABC transporter	Prevotella disiens FB035-09AN	Prevotella	disiens	FB035-09AN	GCF_000179675.1
1634	20727856	RefSeq	FapD	NZ_AEDP01000004.1	9679	11802	-	WP_004167044.1	peptidase domain-containing ABC transporter	Finegoldia magna BVS033A4	Finegoldia	magna	BVS033A4	GCF_000179695.1
1635	22083358	RefSeq	FapD	NZ_AEGG01000013.1	2350	4488	+	WP_004658685.1	peptidase domain-containing ABC transporter	Pseudomonas savastanoi pv. glycinea str. B076	Pseudomonas	savastanoi	B076	GCF_000187045.1
1636	22083358	RefSeq	FapD	NZ_AEGH01000050.1	1996	4134	+	WP_004658685.1	peptidase domain-containing ABC transporter	Pseudomonas savastanoi pv. glycinea str. race 4	Pseudomonas	savastanoi	race 4	GCF_000187065.1
1637	19016966	RefSeq	FapD	NZ_AEGV01000035.1	124716	126866	-	WP_004015544.1	peptidase domain-containing ABC transporter	Mobiluncus mulieris FB024-16	Mobiluncus	mulieris	FB024-16	GCF_000148485.1
1638	23021753	RefSeq	FapD	NZ_AEIG01000062.1	37293	37823	+	WP_009576290.1	bacteriocin resistance protein	gamma proteobacterium IMCC3088	gamma	proteobacterium	IMCC3088	GCF_000204315.1
1639	133027	RefSeq	FapD	NZ_AEIO01000007.1	66793	67392	-	WP_002851963.1	peptidase C39	Campylobacter jejuni subsp. jejuni P110B	Campylobacter	jejuni	P110B	GCF_000242375.1
1640	133027	RefSeq	FapD	NZ_AEIP01000004.1	22069	22668	+	WP_002851963.1	peptidase C39	Campylobacter jejuni subsp. jejuni H22082	Campylobacter	jejuni	H22082	GCF_000242395.1
1641	21222371	RefSeq	FapD	NZ_AEIU01000026.1	14711	16816	+	WP_009599838.1	peptidase domain-containing ABC transporter	Vibrio caribbeanicus ATCC BAA-2122	Vibrio	caribbeanicus	ATCC BAA-2122	GCF_000165125.1
1642	77449212	RefSeq	FapD	NZ_AEJB01000327.1	9271	11493	+	WP_044472627.1	NHLP family bacteriocin export ABC transporter peptidase/permease/ATPase subunit	Streptomyces turgidiscabies Car8	Streptomyces	turgidiscabies	Car8	GCF_000331005.1
1643	32028440	RefSeq	FapD	NZ_AEJC01000166.1	2482	4647	+	WP_009307745.1	NHLP family bacteriocin export ABC transporter peptidase/permease/ATPase subunit	Streptomyces ipomoeae 91-03	Streptomyces	ipomoeae	91-03	GCF_000317595.1
1644	83339142	RefSeq	FapD	NZ_AEJF01000130.1	10681	13740	-	WP_047848604.1	peptidase C39	Caballeronia mineralivorans PML1(12)	Caballeronia	mineralivorans	PML1(12)	GCF_001028175.1
1645	33346979	RefSeq	FapD	NZ_AEJX01000200.1	11054	13216	-	WP_000551529.1	peptidase domain-containing ABC transporter	Escherichia sp. TW15838	Escherichia	NA	TW15838	GCF_000208485.1
1646	14865573	RefSeq	FapF	NZ_AEOX01000002.1	11089	12249	+	WP_000114388.1	hypothetical protein	Acinetobacter baumannii AB210	Acinetobacter	baumannii	AB210	GCF_000189655.1
1647	14865573	RefSeq	FapF	NZ_AEOY01000075.1	58088	59248	-	WP_000114388.1	hypothetical protein	Acinetobacter baumannii 3990	Acinetobacter	baumannii	3990	GCF_000189675.1
1648	22218759	RefSeq	FapD	NZ_AEOY01000075.1	59314	60147	-	WP_000890111.1	peptidase	Acinetobacter baumannii 3990	Acinetobacter	baumannii	3990	GCF_000189675.1
1649	33292565	RefSeq	FapF	NZ_AEOZ01000053.1	10814	12019	+	WP_000370421.1	hypothetical protein	Acinetobacter baumannii 3909	Acinetobacter	baumannii	3909	GCF_000189695.1
1650	33435169	RefSeq	FapD	NZ_AEOZ01000053.1	9935	10768	+	WP_000889487.1	hypothetical protein	Acinetobacter baumannii 3909	Acinetobacter	baumannii	3909	GCF_000189695.1
1651	170852891	RefSeq	FapD	NZ_AEPF01000026.1	6337	6918	+	WP_100206322.1	peptidase C39	Neisseria sicca 4320	Neisseria	sicca	4320	GCF_000193735.1
1652	39885118	RefSeq	FapD	NZ_AEPI01000041.1	40654	41310	+	WP_019272608.1	hypothetical protein	Neisseria lactamica NS19	Neisseria	lactamica	NS19	GCF_000193795.1
1653	21144017	RefSeq	FapD	NZ_AEPJ01000079.1	3792	5879	+	WP_002223283.1	peptidase domain-containing ABC transporter	Neisseria meningitidis NS44	Neisseria	meningitidis	NS44	GCF_000193815.1
1654	37034553	RefSeq	FapD	NZ_AEPJ01000254.1	1	441	-	WP_016670583.1	peptidase C39	Neisseria meningitidis NS44	Neisseria	meningitidis	NS44	GCF_000193815.1
1655	150265304	RefSeq	FapD	NZ_AEPJ01000304.1	19	600	-	WP_086587922.1	peptidase C39	Neisseria meningitidis NS44	Neisseria	meningitidis	NS44	GCF_000193815.1
1656	14865573	RefSeq	FapF	NZ_AEPK01000072.1	2070	3230	-	WP_000114388.1	hypothetical protein	Acinetobacter baumannii UMB001	Acinetobacter	baumannii	UMB001	GCF_000184475.1
1657	22218759	RefSeq	FapD	NZ_AEPK01000072.1	3296	4129	-	WP_000890111.1	peptidase	Acinetobacter baumannii UMB001	Acinetobacter	baumannii	UMB001	GCF_000184475.1
1658	35328671	RefSeq	FapF	NZ_AEPL01000024.1	11164	12348	+	WP_005129621.1	hypothetical protein	Acinetobacter baumannii UMB002	Acinetobacter	baumannii	UMB002	GCF_000184495.1
1659	48886255	RefSeq	FapD	NZ_AEPL01000024.1	10286	11119	+	WP_025464567.1	peptidase	Acinetobacter baumannii UMB002	Acinetobacter	baumannii	UMB002	GCF_000184495.1
1660	33212398	RefSeq	FapD	NZ_AEPL01000026.1	3043	5187	-	WP_000115100.1	peptidase domain-containing ABC transporter	Acinetobacter baumannii UMB002	Acinetobacter	baumannii	UMB002	GCF_000184495.1
1661	22871312	RefSeq	FapBC	NZ_AEPR01000264.1	1585	2397	-	WP_009666054.1	hypothetical protein	Oxalobacteraceae bacterium IMCC9480	Oxalobacteraceae	bacterium	IMCC9480	GCF_000195205.1
1662	88284088	RefSeq	FapE	NZ_AEPR01000264.1	1	723	-	WP_050806804.1	hypothetical protein	Oxalobacteraceae bacterium IMCC9480	Oxalobacteraceae	bacterium	IMCC9480	GCF_000195205.1
1663	146309488	RefSeq	FapD	NZ_AEPR01000264.1	740	1459	-	WP_083823014.1	hypothetical protein	Oxalobacteraceae bacterium IMCC9480	Oxalobacteraceae	bacterium	IMCC9480	GCF_000195205.1
1664	22870089	RefSeq	FapF	NZ_AEPR01000542.1	799	2133	-	WP_009667281.1	hypothetical protein	Oxalobacteraceae bacterium IMCC9480	Oxalobacteraceae	bacterium	IMCC9480	GCF_000195205.1
1665	6619665	RefSeq	FapD	NZ_AEQD01000005.1	25525	26184	-	WP_002216206.1	peptidase C39	Neisseria meningitidis N1568	Neisseria	meningitidis	N1568	GCF_000191185.1
1666	18145259	RefSeq	FapD	NZ_AEQD01000005.1	25525	26217	-	WP_002240196.1	peptidase C39	Neisseria meningitidis N1568	Neisseria	meningitidis	N1568	GCF_000191185.1
1667	22519288	RefSeq	FapD	NZ_AEQD01000058.1	3	299	+	WP_002217515.1	hypothetical protein	Neisseria meningitidis N1568	Neisseria	meningitidis	N1568	GCF_000191185.1
1668	22519151	RefSeq	FapD	NZ_AEQD01000070.1	5447	5989	+	WP_002217825.1	peptidase C39	Neisseria meningitidis N1568	Neisseria	meningitidis	N1568	GCF_000191185.1
1669	22520745	RefSeq	FapD	NZ_AEQE01000007.1	51300	53387	+	WP_002218536.1	peptidase domain-containing ABC transporter	Neisseria meningitidis OX99.30304	Neisseria	meningitidis	OX99.30304	GCF_000191205.1
1670	170853068	RefSeq	FapD	NZ_AEQE01000007.1	55379	55927	-	WP_100206551.1	peptidase C39	Neisseria meningitidis OX99.30304	Neisseria	meningitidis	OX99.30304	GCF_000191205.1
1671	132139244	RefSeq	FapD	NZ_AEQE01000080.1	13119	13700	+	WP_072104373.1	peptidase C39	Neisseria meningitidis OX99.30304	Neisseria	meningitidis	OX99.30304	GCF_000191205.1
1672	6619531	RefSeq	FapD	NZ_AEQE01000097.1	6662	7204	+	WP_002214331.1	peptidase C39	Neisseria meningitidis OX99.30304	Neisseria	meningitidis	OX99.30304	GCF_000191205.1
1673	6620244	RefSeq	FapD	NZ_AEQF01000004.1	47842	49929	+	WP_002220134.1	peptidase domain-containing ABC transporter	Neisseria meningitidis M6190	Neisseria	meningitidis	M6190	GCF_000191225.1
1674	18145259	RefSeq	FapD	NZ_AEQF01000004.1	53167	53859	-	WP_002240196.1	peptidase C39	Neisseria meningitidis M6190	Neisseria	meningitidis	M6190	GCF_000191225.1
1675	150265304	RefSeq	FapD	NZ_AEQF01000004.1	53167	53748	-	WP_086587922.1	peptidase C39	Neisseria meningitidis M6190	Neisseria	meningitidis	M6190	GCF_000191225.1
1676	22521084	RefSeq	FapD	NZ_AEQF01000026.1	80137	82242	-	WP_002220744.1	peptidase domain-containing ABC transporter	Neisseria meningitidis M6190	Neisseria	meningitidis	M6190	GCF_000191225.1
1677	132139244	RefSeq	FapD	NZ_AEQF01000026.1	5790	6371	-	WP_072104373.1	peptidase C39	Neisseria meningitidis M6190	Neisseria	meningitidis	M6190	GCF_000191225.1
1678	6619531	RefSeq	FapD	NZ_AEQF01000034.1	5258	5800	+	WP_002214331.1	peptidase C39	Neisseria meningitidis M6190	Neisseria	meningitidis	M6190	GCF_000191225.1
1679	22522071	RefSeq	FapD	NZ_AEQG01000003.1	47143	49230	+	WP_002221823.1	peptidase domain-containing ABC transporter	Neisseria meningitidis M13399	Neisseria	meningitidis	M13399	GCF_000191245.1
1680	161056703	RefSeq	FapD	NZ_AEQG01000033.1	48364	48945	+	WP_096112385.1	peptidase C39	Neisseria meningitidis M13399	Neisseria	meningitidis	M13399	GCF_000191245.1
1681	572788	RefSeq	FapD	NZ_AEQG01000034.1	204304	204846	+	WP_002222865.1	peptidase C39	Neisseria meningitidis M13399	Neisseria	meningitidis	M13399	GCF_000191245.1
1682	53120391	RefSeq	FapD	NZ_AEQG01000039.1	3640	5736	-	WP_025458665.1	peptidase domain-containing ABC transporter	Neisseria meningitidis M13399	Neisseria	meningitidis	M13399	GCF_000191245.1
1683	21144017	RefSeq	FapD	NZ_AEQH01000004.1	45679	47766	+	WP_002223283.1	peptidase domain-containing ABC transporter	Neisseria meningitidis M0579	Neisseria	meningitidis	M0579	GCF_000191265.1
1684	1066133	RefSeq	FapD	NZ_AEQH01000004.1	49759	50253	-	WP_009344947.1	peptidase C39	Neisseria meningitidis M0579	Neisseria	meningitidis	M0579	GCF_000191265.1
1685	53120291	RefSeq	FapD	NZ_AEQH01000019.1	26190	26732	+	WP_025458560.1	peptidase C39	Neisseria meningitidis M0579	Neisseria	meningitidis	M0579	GCF_000191265.1
1686	572788	RefSeq	FapD	NZ_AEQH01000021.1	110251	110793	+	WP_002222865.1	peptidase C39	Neisseria meningitidis M0579	Neisseria	meningitidis	M0579	GCF_000191265.1
1687	18145259	RefSeq	FapD	NZ_AEQI01000009.1	122333	123025	-	WP_002240196.1	peptidase C39	Neisseria meningitidis ES14902	Neisseria	meningitidis	ES14902	GCF_000191285.1
1688	150265304	RefSeq	FapD	NZ_AEQI01000009.1	122333	122914	-	WP_086587922.1	peptidase C39	Neisseria meningitidis ES14902	Neisseria	meningitidis	ES14902	GCF_000191285.1
1689	22548222	RefSeq	FapD	NZ_AEQI01000023.1	35233	37329	+	WP_002248022.1	peptidase domain-containing ABC transporter	Neisseria meningitidis ES14902	Neisseria	meningitidis	ES14902	GCF_000191285.1
1690	132139244	RefSeq	FapD	NZ_AEQI01000032.1	26645	27226	+	WP_072104373.1	peptidase C39	Neisseria meningitidis ES14902	Neisseria	meningitidis	ES14902	GCF_000191285.1
1691	6619531	RefSeq	FapD	NZ_AEQI01000034.1	43075	43617	+	WP_002214331.1	peptidase C39	Neisseria meningitidis ES14902	Neisseria	meningitidis	ES14902	GCF_000191285.1
1692	132139354	RefSeq	FapD	NZ_AEQJ01000004.1	50839	51387	-	WP_072104437.1	peptidase C39	Neisseria meningitidis CU385	Neisseria	meningitidis	CU385	GCF_000191305.1
1693	170844086	RefSeq	FapD	NZ_AEQJ01000034.1	49601	50182	+	WP_100198969.1	peptidase C39	Neisseria meningitidis CU385	Neisseria	meningitidis	CU385	GCF_000191305.1
1694	572788	RefSeq	FapD	NZ_AEQJ01000038.1	6759	7301	+	WP_002222865.1	peptidase C39	Neisseria meningitidis CU385	Neisseria	meningitidis	CU385	GCF_000191305.1
1695	132139354	RefSeq	FapD	NZ_AEQK01000008.1	32753	33301	-	WP_072104437.1	peptidase C39	Neisseria meningitidis 961-5945	Neisseria	meningitidis	961-5945	GCF_000191325.1
1696	132139354	RefSeq	FapD	NZ_AEQK01000009.1	1775	2323	-	WP_072104437.1	peptidase C39	Neisseria meningitidis 961-5945	Neisseria	meningitidis	961-5945	GCF_000191325.1
1697	22548222	RefSeq	FapD	NZ_AEQK01000095.1	9404	11500	+	WP_002248022.1	peptidase domain-containing ABC transporter	Neisseria meningitidis 961-5945	Neisseria	meningitidis	961-5945	GCF_000191325.1
1698	170853351	RefSeq	FapD	NZ_AEQK01000098.1	15765	16346	+	WP_100206844.1	peptidase C39	Neisseria meningitidis 961-5945	Neisseria	meningitidis	961-5945	GCF_000191325.1
1699	6619531	RefSeq	FapD	NZ_AEQK01000119.1	1772	2314	+	WP_002214331.1	peptidase C39	Neisseria meningitidis 961-5945	Neisseria	meningitidis	961-5945	GCF_000191325.1
1700	132139354	RefSeq	FapD	NZ_AEQL01000007.1	39057	39605	-	WP_072104437.1	peptidase C39	Neisseria meningitidis M01-240013	Neisseria	meningitidis	M01-240013	GCF_000191345.1
1701	170852069	RefSeq	FapD	NZ_AEQL01000038.1	16282	16863	+	WP_100199902.1	peptidase C39	Neisseria meningitidis M01-240013	Neisseria	meningitidis	M01-240013	GCF_000191345.1
1702	6619531	RefSeq	FapD	NZ_AEQL01000041.1	130410	130952	+	WP_002214331.1	peptidase C39	Neisseria meningitidis M01-240013	Neisseria	meningitidis	M01-240013	GCF_000191345.1
1703	18819923	RefSeq	FapD	NZ_AEQL01000047.1	6621	8717	-	WP_002227614.1	peptidase domain-containing ABC transporter	Neisseria meningitidis M01-240013	Neisseria	meningitidis	M01-240013	GCF_000191345.1
1704	22585755	RefSeq	FapD	NZ_AEQV01000190.1	15926	18142	-	WP_005996417.1	peptidase domain-containing ABC transporter	Xanthomonas vesicatoria ATCC 35937	Xanthomonas	vesicatoria	ATCC 35937	GCF_000192025.1
1705	22590263	RefSeq	FapD	NZ_AEQW01000213.1	37005	39164	-	WP_008577034.1	peptidase domain-containing ABC transporter	Xanthomonas perforans 91-118	Xanthomonas	perforans	91-118	NA
1706	22595977	RefSeq	FapD	NZ_AEQX01000186.1	13957	16173	-	WP_006450249.1	peptidase domain-containing ABC transporter	Xanthomonas gardneri ATCC 19865	Xanthomonas	gardneri	ATCC 19865	GCF_000192065.1
1707	132139354	RefSeq	FapD	NZ_AEQZ01000003.1	38325	38873	-	WP_072104437.1	peptidase C39	Neisseria meningitidis H44/76	Neisseria	meningitidis	H44/76	GCF_000185025.1
1708	6619531	RefSeq	FapD	NZ_AEQZ01000012.1	73968	74510	-	WP_002214331.1	peptidase C39	Neisseria meningitidis H44/76	Neisseria	meningitidis	H44/76	GCF_000185025.1
1709	170844086	RefSeq	FapD	NZ_AEQZ01000040.1	22399	22980	-	WP_100198969.1	peptidase C39	Neisseria meningitidis H44/76	Neisseria	meningitidis	H44/76	GCF_000185025.1
1710	22722021	RefSeq	FapD	NZ_AERI01000009.1	18386	20470	-	WP_003668867.1	peptidase domain-containing ABC transporter	Moraxella catarrhalis BC7	Moraxella	catarrhalis	BC7	GCF_000193005.1
1711	14865573	RefSeq	FapF	NZ_AERY01000118.1	10830	11990	+	WP_000114388.1	hypothetical protein	Acinetobacter baumannii WM99c	Acinetobacter	baumannii	WM99c	GCF_000186645.1
1712	25721902	RefSeq	FapD	NZ_AESD01000938.1	1	1729	-	WP_007313440.1	peptidase domain-containing ABC transporter	Crocosphaera watsonii WH 0003	Crocosphaera	watsonii	WH 0003	GCF_000235665.1
1713	22740123	RefSeq	FapD	NZ_AEUP01000030.1	72403	74559	-	WP_006116873.1	peptidase domain-containing ABC transporter	Acetobacter pomorum DM001	Acetobacter	pomorum	DM001	GCF_000193245.1
1714	22745038	RefSeq	FapD	NZ_AEUT02000001.1	1750945	1752975	-	WP_003102991.1	ABC transporter ATP-binding protein	Streptococcus parauberis NCFD 2020	Streptococcus	parauberis	NCFD 2020	GCF_000187935.1
1715	24355482	RefSeq	FapD	NZ_AEUZ02000001.1	517949	518971	-	WP_006739829.1	peptidase C39	Streptococcus urinalis 2285-97	Streptococcus	urinalis	2285-97	GCF_000188055.2
1716	22304881	RefSeq	FapBC	NZ_AEVS01000081.1	103021	103569	+	WP_006880559.1	hypothetical protein	Vibrio brasiliensis LMG 20546	Vibrio	brasiliensis	LMG 20546	GCF_000189255.1
1717	22304882	RefSeq	FapBC	NZ_AEVS01000081.1	103596	107429	+	WP_006880560.1	hypothetical protein	Vibrio brasiliensis LMG 20546	Vibrio	brasiliensis	LMG 20546	GCF_000189255.1
1718	22304882	RefSeq	FapBC	NZ_AEVS01000081.1	103596	107429	+	WP_006880560.1	hypothetical protein	Vibrio brasiliensis LMG 20546	Vibrio	brasiliensis	LMG 20546	GCF_000189255.1
1719	22304883	RefSeq	FapD	NZ_AEVS01000081.1	107493	108182	+	WP_006880561.1	peptidase C39	Vibrio brasiliensis LMG 20546	Vibrio	brasiliensis	LMG 20546	GCF_000189255.1
1720	22304884	RefSeq	FapE	NZ_AEVS01000081.1	108195	108869	+	WP_006880562.1	hypothetical protein	Vibrio brasiliensis LMG 20546	Vibrio	brasiliensis	LMG 20546	GCF_000189255.1
1721	22304885	RefSeq	FapF	NZ_AEVS01000081.1	108968	110356	+	WP_006880563.1	hypothetical protein	Vibrio brasiliensis LMG 20546	Vibrio	brasiliensis	LMG 20546	GCF_000189255.1
1722	1269303	RefSeq	FapD	NZ_AEVV03000001.1	1331440	1333599	+	WP_003105688.1	peptidase domain-containing ABC transporter	Pseudomonas aeruginosa HB13	Pseudomonas	aeruginosa	138244	GCF_000215775.4
1723	1006451	RefSeq	FapD	NZ_AEVV03000007.1	22734	23495	+	WP_003098072.1	hypothetical protein	Pseudomonas aeruginosa HB13	Pseudomonas	aeruginosa	138244	GCF_000215775.4
1724	15756	RefSeq	FapF	NZ_AEVV03000007.1	23536	24561	+	WP_003120313.1	transporter	Pseudomonas aeruginosa HB13	Pseudomonas	aeruginosa	138244	GCF_000215775.4
1725	718701	RefSeq	FapF	NZ_AEVV03000024.1	89196	90461	+	WP_003088309.1	hypothetical protein	Pseudomonas aeruginosa HB13	Pseudomonas	aeruginosa	138244	GCF_000215775.4
1726	391996	RefSeq	FapA	NZ_AEVV03000024.1	85494	85982	+	WP_003113478.1	hypothetical protein	Pseudomonas aeruginosa HB13	Pseudomonas	aeruginosa	138244	GCF_000215775.4
1727	23633191	RefSeq	FapD	NZ_AEVV03000024.1	87689	88369	+	WP_003158867.1	hypothetical protein	Pseudomonas aeruginosa HB13	Pseudomonas	aeruginosa	138244	GCF_000215775.4
1728	23633192	RefSeq	FapBC	NZ_AEVV03000024.1	85979	86548	+	WP_003158869.1	hypothetical protein	Pseudomonas aeruginosa HB13	Pseudomonas	aeruginosa	138244	GCF_000215775.4
1729	41353275	RefSeq	FapE	NZ_AEVV03000024.1	88383	89135	+	WP_020750524.1	hypothetical protein	Pseudomonas aeruginosa HB13	Pseudomonas	aeruginosa	138244	GCF_000215775.4
1730	20084335	RefSeq	FapD	NZ_AEVW03000001.1	1952234	1954393	+	WP_003111249.1	peptidase domain-containing ABC transporter	Pseudomonas aeruginosa HB15	Pseudomonas	aeruginosa	HB15	GCF_000215795.4
1731	1006451	RefSeq	FapD	NZ_AEVW03000018.1	977552	978313	+	WP_003098072.1	hypothetical protein	Pseudomonas aeruginosa HB15	Pseudomonas	aeruginosa	HB15	GCF_000215795.4
1732	15756	RefSeq	FapF	NZ_AEVW03000018.1	978354	979379	+	WP_003120313.1	transporter	Pseudomonas aeruginosa HB15	Pseudomonas	aeruginosa	HB15	GCF_000215795.4
1733	718701	RefSeq	FapF	NZ_AEVW03000020.1	62968	64233	-	WP_003088309.1	hypothetical protein	Pseudomonas aeruginosa HB15	Pseudomonas	aeruginosa	HB15	GCF_000215795.4
1734	20085472	RefSeq	FapD	NZ_AEVW03000020.1	65060	65740	-	WP_003088315.1	peptidase C39	Pseudomonas aeruginosa HB15	Pseudomonas	aeruginosa	HB15	GCF_000215795.4
1735	20085471	RefSeq	FapA	NZ_AEVW03000020.1	67447	67938	-	WP_003088320.1	hypothetical protein	Pseudomonas aeruginosa HB15	Pseudomonas	aeruginosa	HB15	GCF_000215795.4
1736	1670138	RefSeq	FapBC	NZ_AEVW03000020.1	66881	67450	-	WP_003111321.1	hypothetical protein	Pseudomonas aeruginosa HB15	Pseudomonas	aeruginosa	HB15	GCF_000215795.4
1737	3725178	RefSeq	FapE	NZ_AEVW03000020.1	64294	65046	-	WP_003139780.1	hypothetical protein	Pseudomonas aeruginosa HB15	Pseudomonas	aeruginosa	HB15	GCF_000215795.4
1738	22414637	RefSeq	FapA	NZ_AEWE02000063.1	18507	18947	+	WP_009685450.1	hypothetical protein	Pseudomonas sp. TJI-51	Pseudomonas	NA	TJI-51	GCF_000190455.2
1739	22414638	RefSeq	FapBC	NZ_AEWE02000063.1	18949	19527	+	WP_009685451.1	hypothetical protein	Pseudomonas sp. TJI-51	Pseudomonas	NA	TJI-51	GCF_000190455.2
1740	22414638	RefSeq	FapBC	NZ_AEWE02000063.1	18949	19527	+	WP_009685451.1	hypothetical protein	Pseudomonas sp. TJI-51	Pseudomonas	NA	TJI-51	GCF_000190455.2
1741	22414640	RefSeq	FapD	NZ_AEWE02000063.1	21088	21768	+	WP_009685453.1	peptidase C39	Pseudomonas sp. TJI-51	Pseudomonas	NA	TJI-51	GCF_000190455.2
1742	22414641	RefSeq	FapE	NZ_AEWE02000063.1	21814	22566	+	WP_009685454.1	hypothetical protein	Pseudomonas sp. TJI-51	Pseudomonas	NA	TJI-51	GCF_000190455.2
1743	58301155	RefSeq	FapF	NZ_AEWE02000063.1	22613	23893	+	WP_029884820.1	hypothetical protein	Pseudomonas sp. TJI-51	Pseudomonas	NA	TJI-51	GCF_000190455.2
1744	22567044	RefSeq	FapD	NZ_AEXO01000048.1	14780	16972	+	WP_004352635.1	peptidase domain-containing ABC transporter	Prevotella denticola CRIS 18C-A	Prevotella	denticola	CRIS 18C-A	GCF_000191765.1
1745	20786313	RefSeq	FapD	NZ_AEXO01000058.1	13769	15985	-	WP_006948484.1	peptidase domain-containing ABC transporter	Prevotella denticola CRIS 18C-A	Prevotella	denticola	CRIS 18C-A	GCF_000191765.1
1746	22566385	RefSeq	FapD	NZ_AEXO01000072.1	1780	3990	-	WP_004353559.1	peptidase domain-containing ABC transporter	Prevotella denticola CRIS 18C-A	Prevotella	denticola	CRIS 18C-A	GCF_000191765.1
1747	22568672	RefSeq	FapD	NZ_AEXR01000016.1	184871	187015	+	WP_009608457.1	NHLP family bacteriocin export ABC transporter peptidase/permease/ATPase subunit	Eggerthella sp. HGA1	Eggerthella	NA	HGA1	GCF_000191845.1
1748	36898051	RefSeq	FapD	NZ_AEYE02000038.1	341862	344021	-	WP_016558723.1	peptidase domain-containing ABC transporter	Rhizobium grahamii CCGE 502	Rhizobium	grahamii	CCGE 502	GCF_000298315.2
1749	73382878	RefSeq	FapD	NZ_AEYX01000027.1	61123	63375	+	WP_040894563.1	NHLP family bacteriocin export ABC transporter peptidase/permease/ATPase subunit	Streptomyces griseoaurantiacus M045	Streptomyces	griseoaurantiacus	M045	GCF_000204605.1
1750	1001815	RefSeq	FapD	NZ_AEYZ01000265.1	2846	4993	+	WP_004676279.1	peptidase domain-containing ABC transporter	Rhizobium etli CNPAF512	Rhizobium	etli	CNPAF512	GCF_000194195.1
1751	27751560	RefSeq	FapD	NZ_AEZR02000026.1	465487	467583	+	WP_001368208.1	peptidase domain-containing ABC transporter	Escherichia coli 99.0741	Escherichia	coli	99.0741	GCF_000194435.1
1752	27751560	RefSeq	FapD	NZ_AFAH02000003.1	1678098	1680194	-	WP_001368208.1	peptidase domain-containing ABC transporter	Escherichia coli B41	Escherichia	coli	B41	GCF_000194705.1
1753	143611468	RefSeq	FapD	NZ_AFAL01000505.1	211	897	-	WP_081479866.1	peptidase C39	Verminephrobacter aporrectodeae subsp. tuberculatae At4	Verminephrobacter	aporrectodeae	At4	GCF_000193225.1
1754	33655483	RefSeq	FapD	NZ_AFAS01000034.1	1600	3696	+	WP_001402528.1	peptidase domain-containing ABC transporter	Escherichia coli PCN009	Escherichia	coli	PCN009	GCF_001642285.1
1755	636145	RefSeq	FapD	NZ_AFAV01000015.1	2919	5015	-	WP_000184924.1	colicin V secretion protein CvaB	Escherichia coli PCN079	Escherichia	coli	PCN079	GCF_001642295.1
1756	73336433	RefSeq	FapD	NZ_AFBX01000622.1	2240	4408	+	WP_040847809.1	NHLP family bacteriocin export ABC transporter peptidase/permease/ATPase subunit	Nitrospirillum amazonense Y2	Nitrospirillum	amazonense	Y2	GCF_000225995.1
1757	24742970	RefSeq	FapD	NZ_AFBX01000683.1	858	2411	+	WP_004273580.1	ATP-binding cassette subfamily C	Nitrospirillum amazonense Y2	Nitrospirillum	amazonense	Y2	GCF_000225995.1
1758	27149035	RefSeq	FapD	NZ_AFBY01000343.1	1085	3193	-	WP_000701299.1	peptidase domain-containing ABC transporter	Streptococcus pneumoniae 07AR0125	Streptococcus	pneumoniae	07AR0125	GCF_000203715.1
1759	28978606	RefSeq	FapD	NZ_AFCB01000160.1	1937	4156	-	WP_000915349.1	peptidase domain-containing ABC transporter	Streptococcus pneumoniae PT8114	Streptococcus	pneumoniae	PT8114	GCF_000203775.1
1760	514566	RefSeq	FapD	NZ_AFCB01000241.1	6900	9008	+	WP_000701298.1	peptidase domain-containing ABC transporter	Streptococcus pneumoniae PT8114	Streptococcus	pneumoniae	PT8114	GCF_000203775.1
1761	813173	RefSeq	FapD	NZ_AFCB01000293.1	1853	2440	+	WP_000205166.1	peptidase C39	Streptococcus pneumoniae PT8114	Streptococcus	pneumoniae	PT8114	GCF_000203775.1
1762	26683938	RefSeq	FapD	NZ_AFCC01000040.1	1381	3528	+	WP_014386636.1	peptide cleavage/export ABC transporter	Lactococcus garvieae 21881	Lactococcus	garvieae	21881	GCF_000205485.1
1763	29629824	RefSeq	FapF	NZ_AFCZ02000002.1	603030	604169	+	WP_001274528.1	hypothetical protein	Acinetobacter baumannii OIFC032	Acinetobacter	baumannii	OIFC032	GCF_000215005.1
1764	28971215	RefSeq	FapD	NZ_AFDA02000002.1	6636	8753	+	WP_001269709.1	peptidase domain-containing ABC transporter	Acinetobacter baumannii Naval-18	Acinetobacter	baumannii	Naval-18	GCF_000214965.1
1765	28971197	RefSeq	FapD	NZ_AFDA02000002.1	883108	883941	+	WP_002015438.1	peptidase	Acinetobacter baumannii Naval-18	Acinetobacter	baumannii	Naval-18	GCF_000214965.1
1766	14908763	RefSeq	FapF	NZ_AFDB02000002.1	1995408	1996613	+	WP_000370427.1	hypothetical protein	Acinetobacter baumannii Naval-81	Acinetobacter	baumannii	Naval-81	GCF_000214985.1
1767	23495975	RefSeq	FapD	NZ_AFDH01000025.1	109447	111633	+	WP_009672194.1	peptidase domain-containing ABC transporter	Paenibacillus sp. HGF7	Paenibacillus	NA	HGF7	GCF_000214295.1
1768	236740	RefSeq	FapD	NZ_AFDJ01000091.1	127303	129426	+	WP_004090222.1	peptidase domain-containing ABC transporter	Xylella fastidiosa EB92.1	Xylella	fastidiosa	EB92.1	GCF_000219235.1
1769	14908763	RefSeq	FapF	NZ_AFDK01000002.1	3527368	3528573	+	WP_000370427.1	hypothetical protein	Acinetobacter baumannii OIFC137	Acinetobacter	baumannii	OIFC137	GCF_000278625.1
1770	15989837	RefSeq	FapD	NZ_AFDK01000002.1	3526489	3527322	+	WP_000889486.1	peptidase	Acinetobacter baumannii OIFC137	Acinetobacter	baumannii	OIFC137	GCF_000278625.1
1771	28971215	RefSeq	FapD	NZ_AFDL01000002.1	1879613	1881730	-	WP_001269709.1	peptidase domain-containing ABC transporter	Acinetobacter baumannii OIFC143	Acinetobacter	baumannii	OIFC143	GCF_000278665.1
1772	28971197	RefSeq	FapD	NZ_AFDL01000002.1	81395	82228	+	WP_002015438.1	peptidase	Acinetobacter baumannii OIFC143	Acinetobacter	baumannii	OIFC143	GCF_000278665.1
1773	35224854	RefSeq	FapF	NZ_AFDL01000002.1	82273	83457	+	WP_004735929.1	hypothetical protein	Acinetobacter baumannii OIFC143	Acinetobacter	baumannii	OIFC143	GCF_000278665.1
1774	14865573	RefSeq	FapF	NZ_AFDM01000009.1	1214968	1216128	+	WP_000114388.1	hypothetical protein	Acinetobacter baumannii OIFC189	Acinetobacter	baumannii	OIFC189	GCF_000278685.1
1775	14908763	RefSeq	FapF	NZ_AFDN01000001.1	189325	190530	+	WP_000370427.1	hypothetical protein	Acinetobacter baumannii Canada BC-5	Acinetobacter	baumannii	Canada BC-5	GCF_000286615.1
1776	29575855	RefSeq	FapD	NZ_AFDN01000001.1	188446	189279	+	WP_000889489.1	peptidase	Acinetobacter baumannii Canada BC-5	Acinetobacter	baumannii	Canada BC-5	GCF_000286615.1
1777	14865573	RefSeq	FapF	NZ_AFDO01000006.1	1522551	1523711	+	WP_000114388.1	hypothetical protein	Acinetobacter baumannii Naval-17	Acinetobacter	baumannii	Naval-17	GCF_000278605.1
1778	24623245	RefSeq	FapD	NZ_AFDW01000039.1	64853	66949	+	WP_001380811.1	peptidase domain-containing ABC transporter	Escherichia coli STEC_EH250	Escherichia	coli	STEC_EH250	GCF_000225145.1
1779	24627422	RefSeq	FapD	NZ_AFDZ01000020.1	474498	476594	-	WP_001383560.1	peptidase domain-containing ABC transporter	Escherichia coli STEC_MHI813	Escherichia	coli	STEC_MHI813	GCF_000225205.1
1780	26054905	RefSeq	FapD	NZ_AFEJ01000019.1	7684	9873	+	WP_010467902.1	peptidase domain-containing ABC transporter	Acaryochloris sp. CCMEE 5410	Acaryochloris	NA	CCMEE 5410	GCF_000238775.1
1781	24229902	RefSeq	FapD	NZ_AFFP02000026.1	6788	7384	-	WP_017806206.1	hypothetical protein	Avibacterium paragallinarum 72	Avibacterium	paragallinarum	72	GCF_000221945.2
1782	26793241	RefSeq	FapD	NZ_AFFX01000001.1	604441	605202	+	WP_010483776.1	peptidase C39	Pseudomonas sp. S9	Pseudomonas	NA	S9	GCF_000222125.1
1783	26793242	RefSeq	FapF	NZ_AFFX01000001.1	605259	606263	+	WP_010483778.1	hypothetical protein	Pseudomonas sp. S9	Pseudomonas	NA	S9	GCF_000222125.1
1784	26795357	RefSeq	FapA	NZ_AFFX01000006.1	132049	132549	+	WP_010487811.1	hypothetical protein	Pseudomonas sp. S9	Pseudomonas	NA	S9	GCF_000222125.1
1785	26795358	RefSeq	FapBC	NZ_AFFX01000006.1	132551	133132	+	WP_010487812.1	hypothetical protein	Pseudomonas sp. S9	Pseudomonas	NA	S9	GCF_000222125.1
1786	26795358	RefSeq	FapBC	NZ_AFFX01000006.1	132551	133132	+	WP_010487812.1	hypothetical protein	Pseudomonas sp. S9	Pseudomonas	NA	S9	GCF_000222125.1
1787	26795360	RefSeq	FapD	NZ_AFFX01000006.1	134266	134946	+	WP_010487817.1	peptidase C39	Pseudomonas sp. S9	Pseudomonas	NA	S9	GCF_000222125.1
1788	26795361	RefSeq	FapE	NZ_AFFX01000006.1	134958	135740	+	WP_010487819.1	hypothetical protein	Pseudomonas sp. S9	Pseudomonas	NA	S9	GCF_000222125.1
1789	26795362	RefSeq	FapF	NZ_AFFX01000006.1	135789	137045	+	WP_010487821.1	transporter	Pseudomonas sp. S9	Pseudomonas	NA	S9	GCF_000222125.1
1790	23706996	RefSeq	FapD	NZ_AFHI01000001.1	182300	184390	-	WP_008897055.1	peptidase domain-containing ABC transporter	Rheinheimera sp. A13L	Rheinheimera	NA	A13L	GCF_000217935.1
1791	23706563	RefSeq	FapD	NZ_AFHI01000004.1	95258	97384	+	WP_008897540.1	peptidase domain-containing ABC transporter	Rheinheimera sp. A13L	Rheinheimera	NA	A13L	GCF_000217935.1
1792	23706112	RefSeq	FapD	NZ_AFHI01000008.1	110421	112535	-	WP_008898034.1	peptidase domain-containing ABC transporter	Rheinheimera sp. A13L	Rheinheimera	NA	A13L	GCF_000217935.1
1793	39913744	RefSeq	FapD	NZ_AFHK01000056.1	12860	14974	+	WP_019301318.1	peptidase domain-containing ABC transporter	Xanthomonas oryzae X11-5A	Xanthomonas	oryzae	X11-5A	GCF_000212755.1
1794	39914288	RefSeq	FapD	NZ_AFHK01000094.1	7532	9748	-	WP_019301865.1	peptidase domain-containing ABC transporter	Xanthomonas oryzae X11-5A	Xanthomonas	oryzae	X11-5A	GCF_000212755.1
1795	39915309	RefSeq	FapD	NZ_AFHK01000227.1	3974	6133	-	WP_019302887.1	peptidase domain-containing ABC transporter	Xanthomonas oryzae X11-5A	Xanthomonas	oryzae	X11-5A	GCF_000212755.1
1796	39916243	RefSeq	FapD	NZ_AFHL01000030.1	5044	7260	+	WP_019303821.1	peptidase domain-containing ABC transporter	Xanthomonas oryzae X8-1A	Xanthomonas	oryzae	X8-1A	GCF_000212775.1
1797	39916641	RefSeq	FapD	NZ_AFHL01000093.1	8010	10124	-	WP_019304219.1	peptidase domain-containing ABC transporter	Xanthomonas oryzae X8-1A	Xanthomonas	oryzae	X8-1A	GCF_000212775.1
1798	39915309	RefSeq	FapD	NZ_AFHL01000426.1	365	2524	+	WP_019302887.1	peptidase domain-containing ABC transporter	Xanthomonas oryzae X8-1A	Xanthomonas	oryzae	X8-1A	GCF_000212775.1
1799	19592510	RefSeq	FapD	NZ_AFHN01000005.1	366831	367388	-	WP_004155489.1	peptidase	Erwinia amylovora ACW56400	Erwinia	amylovora	ACW56400	GCF_000240705.2
1800	26180713	RefSeq	FapD	NZ_AFHO01000012.1	68670	70709	+	WP_010321279.1	ABC transporter permease	Mycoplasma ovipneumoniae SC01	Mycoplasma	ovipneumoniae	SC01	GCF_000218525.1
1801	25811552	RefSeq	FapD	NZ_AFIE01000049.1	15012	15848	+	WP_010116480.1	peptidase	Acinetobacter sp. P8-3-8	Acinetobacter	NA	P8-3-8	GCF_000214135.1
1802	25811553	RefSeq	FapF	NZ_AFIE01000049.1	15900	17165	+	WP_010116482.1	hypothetical protein	Acinetobacter sp. P8-3-8	Acinetobacter	NA	P8-3-8	GCF_000214135.1
1803	23457387	RefSeq	FapD	NZ_AFJC01000012.1	24676	26886	+	WP_006634699.1	peptidase domain-containing ABC transporter	Microcoleus vaginatus FGP-2	Microcoleus	vaginatus	FGP-2	GCF_000214075.1
1804	23456495	RefSeq	FapD	NZ_AFJC01000017.1	106186	109332	-	WP_006635411.1	peptidase C39	Microcoleus vaginatus FGP-2	Microcoleus	vaginatus	FGP-2	GCF_000214075.1
1805	23455648	RefSeq	FapD	NZ_AFJC01000030.1	9056	11206	-	WP_006635974.1	peptidase domain-containing ABC transporter	Microcoleus vaginatus FGP-2	Microcoleus	vaginatus	FGP-2	GCF_000214075.1
1806	1006451	RefSeq	FapD	NZ_AFNF01000015.1	9793	10554	-	WP_003098072.1	hypothetical protein	Pseudomonas aeruginosa AES-1R	Pseudomonas	aeruginosa	AES-1R	GCF_000220025.1
1807	15756	RefSeq	FapF	NZ_AFNF01000015.1	8727	9752	-	WP_003120313.1	transporter	Pseudomonas aeruginosa AES-1R	Pseudomonas	aeruginosa	AES-1R	GCF_000220025.1
1808	1269303	RefSeq	FapD	NZ_AFNF01000242.1	456	2615	-	WP_003105688.1	peptidase domain-containing ABC transporter	Pseudomonas aeruginosa AES-1R	Pseudomonas	aeruginosa	AES-1R	GCF_000220025.1
1809	718701	RefSeq	FapF	NZ_AFNF01000306.1	1207	2472	-	WP_003088309.1	hypothetical protein	Pseudomonas aeruginosa AES-1R	Pseudomonas	aeruginosa	AES-1R	GCF_000220025.1
1810	1670138	RefSeq	FapBC	NZ_AFNF01000306.1	5120	5689	-	WP_003111321.1	hypothetical protein	Pseudomonas aeruginosa AES-1R	Pseudomonas	aeruginosa	AES-1R	GCF_000220025.1
1811	3724996	RefSeq	FapD	NZ_AFNF01000306.1	3299	3979	-	WP_003117395.1	hypothetical protein	Pseudomonas aeruginosa AES-1R	Pseudomonas	aeruginosa	AES-1R	GCF_000220025.1
1812	30325766	RefSeq	FapE	NZ_AFNF01000306.1	2533	3285	-	WP_003144431.1	hypothetical protein	Pseudomonas aeruginosa AES-1R	Pseudomonas	aeruginosa	AES-1R	GCF_000220025.1
1813	5725206	RefSeq	FapA	NZ_AFNF01000306.1	5686	6174	-	WP_009876312.1	hypothetical protein	Pseudomonas aeruginosa AES-1R	Pseudomonas	aeruginosa	AES-1R	GCF_000220025.1
1814	24136373	RefSeq	FapD	NZ_AFOG01000429.1	5563	7665	+	WP_000181296.1	peptidase domain-containing ABC transporter	Escherichia coli O104:H4 str. TY-2482	Escherichia	coli	TY-2482	GCF_000217695.1
1815	27563311	RefSeq	FapBC	NZ_AFOH01000035.1	1158	2894	-	WP_010637820.1	hypothetical protein	Acidithiobacillus thiooxidans ATCC 19377	Acidithiobacillus	thiooxidans	ATCC 19377	GCF_000227215.1
1816	27563311	RefSeq	FapBC	NZ_AFOH01000035.1	1158	2894	-	WP_010637820.1	hypothetical protein	Acidithiobacillus thiooxidans ATCC 19377	Acidithiobacillus	thiooxidans	ATCC 19377	GCF_000227215.1
1817	27563312	RefSeq	FapBC	NZ_AFOH01000035.1	2944	3375	-	WP_010637822.1	hypothetical protein	Acidithiobacillus thiooxidans ATCC 19377	Acidithiobacillus	thiooxidans	ATCC 19377	GCF_000227215.1
1818	27565258	RefSeq	FapE	NZ_AFOH01000129.1	572	1342	+	WP_010642035.1	hypothetical protein	Acidithiobacillus thiooxidans ATCC 19377	Acidithiobacillus	thiooxidans	ATCC 19377	GCF_000227215.1
1819	27565259	RefSeq	FapF	NZ_AFOH01000129.1	1415	2473	-	WP_010642037.1	transporter	Acidithiobacillus thiooxidans ATCC 19377	Acidithiobacillus	thiooxidans	ATCC 19377	GCF_000227215.1
1820	40302004	RefSeq	FapA	NZ_AFOY02000015.1	663679	664119	-	WP_019690540.1	hypothetical protein	Pseudomonas fluorescens HK44	Pseudomonas	fluorescens	HK44	GCF_000217955.2
1821	40302005	RefSeq	FapBC	NZ_AFOY02000015.1	663110	663682	-	WP_019690541.1	hypothetical protein	Pseudomonas fluorescens HK44	Pseudomonas	fluorescens	HK44	GCF_000217955.2
1822	40302005	RefSeq	FapBC	NZ_AFOY02000015.1	663110	663682	-	WP_019690541.1	hypothetical protein	Pseudomonas fluorescens HK44	Pseudomonas	fluorescens	HK44	GCF_000217955.2
1823	40302007	RefSeq	FapD	NZ_AFOY02000015.1	661009	661689	-	WP_019690543.1	peptidase C39	Pseudomonas fluorescens HK44	Pseudomonas	fluorescens	HK44	GCF_000217955.2
1824	40302008	RefSeq	FapE	NZ_AFOY02000015.1	660235	660975	-	WP_019690544.1	hypothetical protein	Pseudomonas fluorescens HK44	Pseudomonas	fluorescens	HK44	GCF_000217955.2
1825	40302009	RefSeq	FapF	NZ_AFOY02000015.1	658914	660188	-	WP_019690545.1	hypothetical protein	Pseudomonas fluorescens HK44	Pseudomonas	fluorescens	HK44	GCF_000217955.2
1826	26569273	RefSeq	FapD	NZ_AFPK01000074.1	36673	37035	-	WP_010137109.1	bacteriocin ABC transporter	Ochrovirga pacifica	Ochrovirga	pacifica	S85	GCF_000220525.1
1827	26578885	RefSeq	FapD	NZ_AFPL01000032.1	210271	210936	+	WP_010323835.1	peptidase C39	Marinobacterium stanieri S30	Marinobacterium	stanieri	S30	GCF_000220545.1
1828	23761647	RefSeq	FapD	NZ_AFPO01000021.1	227557	229635	-	WP_007420755.1	peptidase domain-containing ABC transporter	Idiomarina sp. A28L	Idiomarina	NA	A28L	GCF_000218785.1
1829	22474115	RefSeq	FapD	NZ_AFPR01000138.1	2604	3359	+	WP_007422630.1	peptidase C39	Acidiphilium sp. PM	Acidiphilium	NA	PM	GCF_000219295.1
1830	30406466	RefSeq	FapD	NZ_AFQK01000033.1	86495	88615	+	WP_004186613.1	peptidase domain-containing ABC transporter	Klebsiella pneumoniae JH1	Klebsiella	pneumoniae	JH1	GCF_000219945.1
1831	38488680	RefSeq	FapD	NZ_AFQL01000004.1	145828	147951	+	WP_017880307.1	peptidase domain-containing ABC transporter	Klebsiella pneumoniae 1162281	Klebsiella	pneumoniae	1162281	GCF_000219965.1
1832	77025482	RefSeq	FapD	NZ_AFSL01000028.1	2588	4750	-	WP_044138553.1	peptidase domain-containing ABC transporter	Thermophagus xiamenensis	Thermophagus	xiamenensis	HS1	GCF_000220155.1
1833	24136373	RefSeq	FapD	NZ_AFSO01000006.1	1025644	1027746	+	WP_000181296.1	peptidase domain-containing ABC transporter	Escherichia coli O104:H4 str. H112180282	Escherichia	coli	H112180282	GCF_000222505.1
1834	71361689	RefSeq	FapD	NZ_AFSY01000012.1	3683	5092	+	WP_038963239.1	hypothetical protein	Vibrio vulnificus JY1701	Vibrio	vulnificus	JY1701	GCF_000269765.1
1835	24265089	RefSeq	FapF	NZ_AFSZ01000058.1	1988	3163	-	WP_000114389.1	hypothetical protein	Acinetobacter baumannii ABNIH1	Acinetobacter	baumannii	ABNIH1	GCF_000222225.1
1836	22218759	RefSeq	FapD	NZ_AFSZ01000058.1	3229	4062	-	WP_000890111.1	peptidase	Acinetobacter baumannii ABNIH1	Acinetobacter	baumannii	ABNIH1	GCF_000222225.1
1837	24265089	RefSeq	FapF	NZ_AFTA01000001.1	10831	12006	+	WP_000114389.1	hypothetical protein	Acinetobacter baumannii ABNIH2	Acinetobacter	baumannii	ABNIH2	GCF_000222245.1
1838	14865573	RefSeq	FapF	NZ_AFTB01000026.1	10833	11993	+	WP_000114388.1	hypothetical protein	Acinetobacter baumannii ABNIH3	Acinetobacter	baumannii	ABNIH3	GCF_000222265.1
1839	22218759	RefSeq	FapD	NZ_AFTB01000026.1	9934	10767	+	WP_000890111.1	peptidase	Acinetobacter baumannii ABNIH3	Acinetobacter	baumannii	ABNIH3	GCF_000222265.1
1840	14865573	RefSeq	FapF	NZ_AFTC01000137.1	2078	3238	-	WP_000114388.1	hypothetical protein	Acinetobacter baumannii ABNIH4	Acinetobacter	baumannii	ABNIH4	GCF_000222285.1
1841	22218759	RefSeq	FapD	NZ_AFTC01000137.1	3304	4137	-	WP_000890111.1	peptidase	Acinetobacter baumannii ABNIH4	Acinetobacter	baumannii	ABNIH4	GCF_000222285.1
1842	21980501	RefSeq	FapD	NZ_AFUD01000006.1	37310	39463	-	WP_006595359.1	peptide cleavage/export ABC transporter	Streptococcus australis ATCC 700641	Streptococcus	australis	ATCC 700641	GCF_000222745.1
1843	24328821	RefSeq	FapD	NZ_AFUF01000020.1	142139	144169	-	WP_000253579.1	peptidase C39	Streptococcus mitis SK569	Streptococcus	mitis	SK569	GCF_000222785.1
1844	18044108	RefSeq	FapD	NZ_AFUL01000001.1	780088	782241	-	WP_003062135.1	peptide cleavage/export ABC transporter	Streptococcus dysgalactiae subsp. equisimilis SK1250	Streptococcus	dysgalactiae	SK1250	GCF_000221105.1
1845	24300993	RefSeq	FapF	NZ_AFWD01000045.1	197455	198450	+	WP_009733787.1	transporter	Vibrio sp. N418	Vibrio	NA	N418	GCF_000222565.1
1846	24300995	RefSeq	FapD	NZ_AFWD01000045.1	199184	199768	-	WP_009733789.1	hypothetical protein	Vibrio sp. N418	Vibrio	NA	N418	GCF_000222565.1
1847	24308349	RefSeq	FapD	NZ_AFWE01000016.1	986	3073	-	WP_005592621.1	Toxin secretion ABC transporter region	Vibrio scophthalmi LMG 19158	Vibrio	scophthalmi	LMG 19158	GCF_000222585.1
1848	24301403	RefSeq	FapF	NZ_AFWE01000153.1	8634	9629	+	WP_005596237.1	transporter	Vibrio scophthalmi LMG 19158	Vibrio	scophthalmi	LMG 19158	GCF_000222585.1
1849	24301405	RefSeq	FapD	NZ_AFWE01000153.1	10364	10948	-	WP_005596241.1	hypothetical protein	Vibrio scophthalmi LMG 19158	Vibrio	scophthalmi	LMG 19158	GCF_000222585.1
1850	24308704	RefSeq	FapF	NZ_AFWF01000089.1	12371	13366	-	WP_006711635.1	transporter	Vibrio ichthyoenteri ATCC 700023	Vibrio	ichthyoenteri	ATCC 700023	GCF_000222605.1
1851	72372334	RefSeq	FapD	NZ_AFWF01000089.1	10824	11408	+	WP_039948843.1	bacteriocin resistance protein	Vibrio ichthyoenteri ATCC 700023	Vibrio	ichthyoenteri	ATCC 700023	GCF_000222605.1
1852	24313387	RefSeq	FapD	NZ_AFWI01000188.1	7847	9976	+	WP_004747517.1	peptidase domain-containing ABC transporter	Vibrio tubiashii ATCC 19109	Vibrio	tubiashii	ATCC 19109	GCF_000222665.1
1853	37303560	RefSeq	FapD	NZ_AFWL01000056.1	642	1346	+	WP_016724053.1	peptidase C39	Ralstonia solanacearum Y45	Ralstonia	solanacearum	Y45	GCF_000223115.1
1854	57314431	RefSeq	FapF	NZ_AFWL01000056.1	1952	3292	-	WP_029240210.1	acetate kinase	Ralstonia solanacearum Y45	Ralstonia	solanacearum	Y45	GCF_000223115.1
1855	24136373	RefSeq	FapD	NZ_AFWO01000052.1	5511	7613	+	WP_000181296.1	peptidase domain-containing ABC transporter	Escherichia coli O104:H4 str. GOS1	Escherichia	coli	GOS1	GCF_000223015.1
1856	24136373	RefSeq	FapD	NZ_AFWP01000054.1	5509	7611	+	WP_000181296.1	peptidase domain-containing ABC transporter	Escherichia coli O104:H4 str. GOS2	Escherichia	coli	GOS2	GCF_000223035.1
1857	142622587	RefSeq	FapD	NZ_AFWZ01000009.1	26392	28482	-	WP_080570483.1	peptide cleavage/export ABC transporter	Enterococcus mundtii crl1656	Enterococcus	mundtii	crl1656	GCF_000233395.1
1858	24363794	RefSeq	FapD	NZ_AFXA01000002.1	3253	5301	+	WP_006608318.1	unspecified toxin/drug abc transporter ATP-binding and permease	Mycoplasma columbinum SF7	Mycoplasma	columbinum	SF7	GCF_000222995.1
1859	40336247	RefSeq	FapD	NZ_AFXH01000107.1	12908	15016	+	WP_019725134.1	peptidase domain-containing ABC transporter	Klebsiella pneumoniae 1191100241	Klebsiella	pneumoniae	1191100241	GCF_000223435.1
1860	26209451	RefSeq	FapD	NZ_AFXH01000145.1	9242	11362	-	WP_009309353.1	peptidase domain-containing ABC transporter	Klebsiella pneumoniae 1191100241	Klebsiella	pneumoniae	1191100241	GCF_000223435.1
1861	718701	RefSeq	FapF	NZ_AFXI01000001.1	2219279	2220544	-	WP_003088309.1	hypothetical protein	Pseudomonas aeruginosa 9BR	Pseudomonas	aeruginosa	9BR	GCF_000223925.1
1862	1006451	RefSeq	FapD	NZ_AFXI01000001.1	1988761	1989522	+	WP_003098072.1	hypothetical protein	Pseudomonas aeruginosa 9BR	Pseudomonas	aeruginosa	9BR	GCF_000223925.1
1863	1269303	RefSeq	FapD	NZ_AFXI01000001.1	5046177	5048336	+	WP_003105688.1	peptidase domain-containing ABC transporter	Pseudomonas aeruginosa 9BR	Pseudomonas	aeruginosa	9BR	GCF_000223925.1
1864	391996	RefSeq	FapA	NZ_AFXI01000001.1	2223758	2224246	-	WP_003113478.1	hypothetical protein	Pseudomonas aeruginosa 9BR	Pseudomonas	aeruginosa	9BR	GCF_000223925.1
1865	192064	RefSeq	FapBC	NZ_AFXI01000001.1	2223192	2223761	-	WP_003113479.1	hypothetical protein	Pseudomonas aeruginosa 9BR	Pseudomonas	aeruginosa	9BR	GCF_000223925.1
1866	3724996	RefSeq	FapD	NZ_AFXI01000001.1	2221371	2222051	-	WP_003117395.1	hypothetical protein	Pseudomonas aeruginosa 9BR	Pseudomonas	aeruginosa	9BR	GCF_000223925.1
1867	15756	RefSeq	FapF	NZ_AFXI01000001.1	1989563	1990588	+	WP_003120313.1	transporter	Pseudomonas aeruginosa 9BR	Pseudomonas	aeruginosa	9BR	GCF_000223925.1
1868	40337223	RefSeq	FapE	NZ_AFXI01000001.1	2220605	2221357	-	WP_019726124.1	hypothetical protein	Pseudomonas aeruginosa 9BR	Pseudomonas	aeruginosa	9BR	GCF_000223925.1
1869	718701	RefSeq	FapF	NZ_AFXJ01000001.1	2151321	2152586	-	WP_003088309.1	hypothetical protein	Pseudomonas aeruginosa 19BR	Pseudomonas	aeruginosa	19BR	GCF_000223945.1
1870	1006451	RefSeq	FapD	NZ_AFXJ01000001.1	1918680	1919441	+	WP_003098072.1	hypothetical protein	Pseudomonas aeruginosa 19BR	Pseudomonas	aeruginosa	19BR	GCF_000223945.1
1871	1269303	RefSeq	FapD	NZ_AFXJ01000001.1	4987529	4989688	+	WP_003105688.1	peptidase domain-containing ABC transporter	Pseudomonas aeruginosa 19BR	Pseudomonas	aeruginosa	19BR	GCF_000223945.1
1872	391996	RefSeq	FapA	NZ_AFXJ01000001.1	2155800	2156288	-	WP_003113478.1	hypothetical protein	Pseudomonas aeruginosa 19BR	Pseudomonas	aeruginosa	19BR	GCF_000223945.1
1873	192064	RefSeq	FapBC	NZ_AFXJ01000001.1	2155234	2155803	-	WP_003113479.1	hypothetical protein	Pseudomonas aeruginosa 19BR	Pseudomonas	aeruginosa	19BR	GCF_000223945.1
1874	3724996	RefSeq	FapD	NZ_AFXJ01000001.1	2153413	2154093	-	WP_003117395.1	hypothetical protein	Pseudomonas aeruginosa 19BR	Pseudomonas	aeruginosa	19BR	GCF_000223945.1
1875	15756	RefSeq	FapF	NZ_AFXJ01000001.1	1919482	1920507	+	WP_003120313.1	transporter	Pseudomonas aeruginosa 19BR	Pseudomonas	aeruginosa	19BR	GCF_000223945.1
1876	40337223	RefSeq	FapE	NZ_AFXJ01000001.1	2152647	2153399	-	WP_019726124.1	hypothetical protein	Pseudomonas aeruginosa 19BR	Pseudomonas	aeruginosa	19BR	GCF_000223945.1
1877	718701	RefSeq	FapF	NZ_AFXK01000001.1	2188563	2189828	-	WP_003088309.1	hypothetical protein	Pseudomonas aeruginosa 213BR	Pseudomonas	aeruginosa	213BR	GCF_000223965.1
1878	1006451	RefSeq	FapD	NZ_AFXK01000001.1	1958319	1959080	+	WP_003098072.1	hypothetical protein	Pseudomonas aeruginosa 213BR	Pseudomonas	aeruginosa	213BR	GCF_000223965.1
1879	1269303	RefSeq	FapD	NZ_AFXK01000001.1	4964312	4966471	+	WP_003105688.1	peptidase domain-containing ABC transporter	Pseudomonas aeruginosa 213BR	Pseudomonas	aeruginosa	213BR	GCF_000223965.1
1880	391996	RefSeq	FapA	NZ_AFXK01000001.1	2193042	2193530	-	WP_003113478.1	hypothetical protein	Pseudomonas aeruginosa 213BR	Pseudomonas	aeruginosa	213BR	GCF_000223965.1
1881	192064	RefSeq	FapBC	NZ_AFXK01000001.1	2192476	2193045	-	WP_003113479.1	hypothetical protein	Pseudomonas aeruginosa 213BR	Pseudomonas	aeruginosa	213BR	GCF_000223965.1
1882	3724996	RefSeq	FapD	NZ_AFXK01000001.1	2190655	2191335	-	WP_003117395.1	hypothetical protein	Pseudomonas aeruginosa 213BR	Pseudomonas	aeruginosa	213BR	GCF_000223965.1
1883	15756	RefSeq	FapF	NZ_AFXK01000001.1	1959121	1960146	+	WP_003120313.1	transporter	Pseudomonas aeruginosa 213BR	Pseudomonas	aeruginosa	213BR	GCF_000223965.1
1884	40337223	RefSeq	FapE	NZ_AFXK01000001.1	2189889	2190641	-	WP_019726124.1	hypothetical protein	Pseudomonas aeruginosa 213BR	Pseudomonas	aeruginosa	213BR	GCF_000223965.1
1885	72717746	RefSeq	FapD	NZ_AFXZ01000012.1	87768	89960	+	WP_040288018.1	peptidase domain-containing ABC transporter	Bizionia argentinensis JUB59	Bizionia	argentinensis	JUB59	GCF_000224335.1
1886	24471882	RefSeq	FapD	NZ_AFXZ01000040.1	1885	4071	-	WP_008638418.1	peptidase domain-containing ABC transporter	Bizionia argentinensis JUB59	Bizionia	argentinensis	JUB59	GCF_000224335.1
1887	24552387	RefSeq	FapD	NZ_AGAF01000129.1	2166	4442	-	WP_009618869.1	peptidase domain-containing ABC transporter	Desulfosporosinus sp. OT	Desulfosporosinus	NA	OT	GCF_000224515.1
1888	24680398	RefSeq	FapD	NZ_AGBF01000134.1	8340	10562	-	WP_007500812.1	NHLP family bacteriocin export ABC transporter peptidase/permease/ATPase subunit	Streptomyces zinciresistens K42	Streptomyces	zinciresistens	K42	GCF_000225525.1
1889	40353651	RefSeq	FapD	NZ_AGBN01000027.1	22635	24722	-	WP_019742707.1	peptidase domain-containing ABC transporter	Neisseria meningitidis Nm8187	Neisseria	meningitidis	Nm8187	GCF_000240545.1
1890	132139354	RefSeq	FapD	NZ_AGBN01000027.1	20096	20644	+	WP_072104437.1	peptidase C39	Neisseria meningitidis Nm8187	Neisseria	meningitidis	Nm8187	GCF_000240545.1
1891	18819923	RefSeq	FapD	NZ_AGBN01000044.1	4005	6101	+	WP_002227614.1	peptidase domain-containing ABC transporter	Neisseria meningitidis Nm8187	Neisseria	meningitidis	Nm8187	GCF_000240545.1
1892	6619531	RefSeq	FapD	NZ_AGBN01000057.1	524	1066	+	WP_002214331.1	peptidase C39	Neisseria meningitidis Nm8187	Neisseria	meningitidis	Nm8187	GCF_000240545.1
1893	158180308	RefSeq	FapD	NZ_AGBN01000081.1	28643	29224	+	WP_094760635.1	peptidase C39	Neisseria meningitidis Nm8187	Neisseria	meningitidis	Nm8187	GCF_000240545.1
1894	6619531	RefSeq	FapD	NZ_AGBO01000068.1	12254	12796	-	WP_002214331.1	peptidase C39	Neisseria meningitidis Nm3127	Neisseria	meningitidis	Nm3127	GCF_000240565.1
1895	40353651	RefSeq	FapD	NZ_AGBO01000077.1	6299	8386	+	WP_019742707.1	peptidase domain-containing ABC transporter	Neisseria meningitidis Nm3127	Neisseria	meningitidis	Nm3127	GCF_000240565.1
1896	132139354	RefSeq	FapD	NZ_AGBO01000077.1	10377	10925	-	WP_072104437.1	peptidase C39	Neisseria meningitidis Nm3127	Neisseria	meningitidis	Nm3127	GCF_000240565.1
1897	18819923	RefSeq	FapD	NZ_AGBO01000091.1	1886	3982	+	WP_002227614.1	peptidase domain-containing ABC transporter	Neisseria meningitidis Nm3127	Neisseria	meningitidis	Nm3127	GCF_000240565.1
1898	158180308	RefSeq	FapD	NZ_AGBO01000097.1	32723	33304	+	WP_094760635.1	peptidase C39	Neisseria meningitidis Nm3127	Neisseria	meningitidis	Nm3127	GCF_000240565.1
1899	21144017	RefSeq	FapD	NZ_AGBP01000107.1	470	2557	+	WP_002223283.1	peptidase domain-containing ABC transporter	Neisseria meningitidis Nm2732	Neisseria	meningitidis	Nm2732	GCF_000240585.1
1900	132139354	RefSeq	FapD	NZ_AGBP01000107.1	4548	5096	-	WP_072104437.1	peptidase C39	Neisseria meningitidis Nm2732	Neisseria	meningitidis	Nm2732	GCF_000240585.1
1901	6619531	RefSeq	FapD	NZ_AGBP01000112.1	5600	6142	-	WP_002214331.1	peptidase C39	Neisseria meningitidis Nm2732	Neisseria	meningitidis	Nm2732	GCF_000240585.1
1902	170852069	RefSeq	FapD	NZ_AGBP01000161.1	23160	23741	-	WP_100199902.1	peptidase C39	Neisseria meningitidis Nm2732	Neisseria	meningitidis	Nm2732	GCF_000240585.1
1903	52002773	RefSeq	FapD	NZ_AGBP01000214.1	1095	3191	+	WP_024497001.1	peptidase domain-containing ABC transporter	Neisseria meningitidis Nm2732	Neisseria	meningitidis	Nm2732	GCF_000240585.1
1904	170852069	RefSeq	FapD	NZ_AGBQ01000044.1	5245	5826	-	WP_100199902.1	peptidase C39	Neisseria meningitidis Nm6938	Neisseria	meningitidis	Nm6938	GCF_000240605.1
1905	21144017	RefSeq	FapD	NZ_AGBQ01000079.1	7253	9340	-	WP_002223283.1	peptidase domain-containing ABC transporter	Neisseria meningitidis Nm6938	Neisseria	meningitidis	Nm6938	GCF_000240605.1
1906	132139354	RefSeq	FapD	NZ_AGBQ01000079.1	4715	5263	+	WP_072104437.1	peptidase C39	Neisseria meningitidis Nm6938	Neisseria	meningitidis	Nm6938	GCF_000240605.1
1907	6619531	RefSeq	FapD	NZ_AGBQ01000087.1	171	713	+	WP_002214331.1	peptidase C39	Neisseria meningitidis Nm6938	Neisseria	meningitidis	Nm6938	GCF_000240605.1
1908	132139244	RefSeq	FapD	NZ_AGBR01000023.1	22691	23272	-	WP_072104373.1	peptidase C39	Neisseria meningitidis Nm6756	Neisseria	meningitidis	Nm6756	GCF_000240625.1
1909	132139354	RefSeq	FapD	NZ_AGBR01000081.1	20306	20854	+	WP_072104437.1	peptidase C39	Neisseria meningitidis Nm6756	Neisseria	meningitidis	Nm6756	GCF_000240625.1
1910	22519151	RefSeq	FapD	NZ_AGBR01000126.1	6403	6945	+	WP_002217825.1	peptidase C39	Neisseria meningitidis Nm6756	Neisseria	meningitidis	Nm6756	GCF_000240625.1
1911	132139354	RefSeq	FapD	NZ_AGBS01000009.1	20306	20854	+	WP_072104437.1	peptidase C39	Neisseria meningitidis Nm8663	Neisseria	meningitidis	Nm8663	GCF_000240645.1
1912	22519151	RefSeq	FapD	NZ_AGBS01000011.1	6405	6947	+	WP_002217825.1	peptidase C39	Neisseria meningitidis Nm8663	Neisseria	meningitidis	Nm8663	GCF_000240645.1
1913	21144017	RefSeq	FapD	NZ_AGBS01000012.1	208	2295	-	WP_002223283.1	peptidase domain-containing ABC transporter	Neisseria meningitidis Nm8663	Neisseria	meningitidis	Nm8663	GCF_000240645.1
1914	132139244	RefSeq	FapD	NZ_AGBS01000146.1	4806	5387	+	WP_072104373.1	peptidase C39	Neisseria meningitidis Nm8663	Neisseria	meningitidis	Nm8663	GCF_000240645.1
1915	28768270	RefSeq	FapD	NZ_AGBT01000009.1	18953	19495	-	WP_002241222.1	peptidase C39	Neisseria meningitidis Nm1140	Neisseria	meningitidis	Nm1140	GCF_000240665.1
1916	132139354	RefSeq	FapD	NZ_AGBT01000021.1	951	1499	-	WP_072104437.1	peptidase C39	Neisseria meningitidis Nm1140	Neisseria	meningitidis	Nm1140	GCF_000240665.1
1917	132139244	RefSeq	FapD	NZ_AGBT01000134.1	32443	33024	-	WP_072104373.1	peptidase C39	Neisseria meningitidis Nm1140	Neisseria	meningitidis	Nm1140	GCF_000240665.1
1918	24661247	RefSeq	FapD	NZ_AGBV01000001.1	263873	265969	+	WP_002886545.1	peptide cleavage/export ABC transporter	Streptococcus salivarius M18	Streptococcus	salivarius	M18	GCF_000225385.1
1919	24661041	RefSeq	FapD	NZ_AGBV01000004.1	1240361	1242475	-	WP_004183550.1	peptidase domain-containing ABC transporter	Streptococcus salivarius M18	Streptococcus	salivarius	M18	GCF_000225385.1
1920	25795447	RefSeq	FapD	NZ_AGBZ02000001.1	648333	648797	+	WP_004028203.1	hypothetical protein	Spiroplasma melliferum KC3	Spiroplasma	melliferum	KC3	GCF_000236085.2
1921	27234815	RefSeq	FapD	NZ_AGDB01000355.1	14991	17183	-	WP_010343552.1	peptidase domain-containing ABC transporter	Xanthomonas sacchari NCPPB 4393	Xanthomonas	sacchari	NCPPB 4393	GCF_000225975.1
1922	27288675	RefSeq	FapD	NZ_AGDG01000020.1	114866	117091	+	WP_010536886.1	peptidase domain-containing ABC transporter	Bacteroides faecis MAJ27	Bacteroides	faecis	MAJ27	GCF_000226135.1
1923	19785060	RefSeq	FapD	NZ_AGFH01000028.1	19988	20821	-	WP_002115878.1	peptidase	Acinetobacter pittii D499	Acinetobacter	pittii	D499	GCF_000230465.1
1924	44813619	RefSeq	FapF	NZ_AGFH01000028.1	18773	19921	-	WP_023187693.1	hypothetical protein	Acinetobacter pittii D499	Acinetobacter	pittii	D499	GCF_000230465.1
1925	5005104	RefSeq	FapF	NZ_AGFJ01000204.1	13868	15148	+	WP_004577464.1	hypothetical protein	Pseudomonas putida str. Idaho	Pseudomonas	putida	Idaho	GCF_000226475.1
1926	448485	RefSeq	FapBC	NZ_AGFJ01000204.1	10202	10780	+	WP_010953763.1	hypothetical protein	Pseudomonas putida str. Idaho	Pseudomonas	putida	Idaho	GCF_000226475.1
1927	448485	RefSeq	FapBC	NZ_AGFJ01000204.1	10202	10780	+	WP_010953763.1	hypothetical protein	Pseudomonas putida str. Idaho	Pseudomonas	putida	Idaho	GCF_000226475.1
1928	21566213	RefSeq	FapA	NZ_AGFJ01000204.1	9763	10200	+	WP_014591274.1	hypothetical protein	Pseudomonas putida str. Idaho	Pseudomonas	putida	Idaho	GCF_000226475.1
1929	40780206	RefSeq	FapD	NZ_AGFJ01000204.1	12343	13023	+	WP_020191416.1	peptidase C39	Pseudomonas putida str. Idaho	Pseudomonas	putida	Idaho	GCF_000226475.1
1930	40780207	RefSeq	FapE	NZ_AGFJ01000204.1	13069	13821	+	WP_020191417.1	hypothetical protein	Pseudomonas putida str. Idaho	Pseudomonas	putida	Idaho	GCF_000226475.1
1931	25307324	RefSeq	FapD	NZ_AGFR01000007.1	445656	447830	+	WP_008854394.1	peptidase domain-containing ABC transporter	Commensalibacter intestini A911	Commensalibacter	intestini	A911	GCF_000231445.1
1932	64379794	RefSeq	FapD	NZ_AGFW01000004.1	9145	11262	+	WP_032677178.1	peptidase domain-containing ABC transporter	Bacillus subtilis subsp. subtilis str. SC-8	Bacillus	subtilis	SC-8	GCF_000230755.1
1933	40378618	RefSeq	FapD	NZ_AGGB01000010.1	6942	9050	-	WP_019768759.1	peptidase domain-containing ABC transporter	Streptococcus sobrinus TCI-9	Streptococcus	sobrinus	TCI-9	GCF_000227785.1
1934	40380564	RefSeq	FapD	NZ_AGGC01000032.1	1311	3458	+	WP_019770707.1	peptide cleavage/export ABC transporter	Streptococcus sobrinus TCI-13	Streptococcus	sobrinus	TCI-13	GCF_000227805.1
1935	40380722	RefSeq	FapD	NZ_AGGC01000051.1	1	1752	-	WP_019770865.1	hypothetical protein	Streptococcus sobrinus TCI-13	Streptococcus	sobrinus	TCI-13	GCF_000227805.1
1936	40381585	RefSeq	FapD	NZ_AGGD01000056.1	1171	3318	+	WP_019771730.1	peptide cleavage/export ABC transporter	Streptococcus sobrinus TCI-16	Streptococcus	sobrinus	TCI-16	GCF_000227825.1
1937	40382221	RefSeq	FapD	NZ_AGGE01000014.1	1	1894	-	WP_019772367.1	hypothetical protein	Streptococcus sobrinus TCI-28	Streptococcus	sobrinus	TCI-28	GCF_000227845.1
1938	40381585	RefSeq	FapD	NZ_AGGE01000017.1	1170	3317	+	WP_019771730.1	peptide cleavage/export ABC transporter	Streptococcus sobrinus TCI-28	Streptococcus	sobrinus	TCI-28	GCF_000227845.1
1939	40383823	RefSeq	FapD	NZ_AGGF01000007.1	8427	10535	-	WP_019773969.1	peptidase domain-containing ABC transporter	Streptococcus sobrinus TCI-50	Streptococcus	sobrinus	TCI-50	GCF_000227865.1
1940	40380564	RefSeq	FapD	NZ_AGGF01000040.1	10220	12367	-	WP_019770707.1	peptide cleavage/export ABC transporter	Streptococcus sobrinus TCI-50	Streptococcus	sobrinus	TCI-50	GCF_000227865.1
1941	40383823	RefSeq	FapD	NZ_AGGG01000003.1	34312	36420	+	WP_019773969.1	peptidase domain-containing ABC transporter	Streptococcus sobrinus TCI-53	Streptococcus	sobrinus	TCI-53	GCF_000227885.1
1942	40380564	RefSeq	FapD	NZ_AGGG01000078.1	5413	7560	-	WP_019770707.1	peptide cleavage/export ABC transporter	Streptococcus sobrinus TCI-53	Streptococcus	sobrinus	TCI-53	GCF_000227885.1
1943	40383823	RefSeq	FapD	NZ_AGGH01000008.1	5065	7173	-	WP_019773969.1	peptidase domain-containing ABC transporter	Streptococcus sobrinus TCI-54	Streptococcus	sobrinus	TCI-54	GCF_000227905.1
1944	40383973	RefSeq	FapD	NZ_AGGH01000077.1	1311	3458	+	WP_019774119.1	peptide cleavage/export ABC transporter	Streptococcus sobrinus TCI-54	Streptococcus	sobrinus	TCI-54	GCF_000227905.1
1945	40380564	RefSeq	FapD	NZ_AGGI01000038.1	1170	3317	+	WP_019770707.1	peptide cleavage/export ABC transporter	Streptococcus sobrinus TCI-56	Streptococcus	sobrinus	TCI-56	GCF_000227925.1
1946	40383823	RefSeq	FapD	NZ_AGGI01000071.1	3282	5390	+	WP_019773969.1	peptidase domain-containing ABC transporter	Streptococcus sobrinus TCI-56	Streptococcus	sobrinus	TCI-56	GCF_000227925.1
1947	40383823	RefSeq	FapD	NZ_AGGJ01000029.1	7791	9899	-	WP_019773969.1	peptidase domain-containing ABC transporter	Streptococcus sobrinus TCI-61	Streptococcus	sobrinus	TCI-61	GCF_000227945.1
1948	40385554	RefSeq	FapD	NZ_AGGJ01000083.1	5622	7769	-	WP_019775701.1	peptide cleavage/export ABC transporter	Streptococcus sobrinus TCI-61	Streptococcus	sobrinus	TCI-61	GCF_000227945.1
1949	40383823	RefSeq	FapD	NZ_AGGK01000010.1	5833	7941	-	WP_019773969.1	peptidase domain-containing ABC transporter	Streptococcus sobrinus TCI-77	Streptococcus	sobrinus	TCI-77	GCF_000227965.1
1950	87980215	RefSeq	FapD	NZ_AGGL01000037.1	1	564	-	WP_050542245.1	peptidase, C39 family protein	Streptococcus sobrinus TCI-79	Streptococcus	sobrinus	TCI-79	GCF_000227985.1
1951	40387635	RefSeq	FapD	NZ_AGGL01000102.1	2878	5025	+	WP_019777783.1	peptide cleavage/export ABC transporter	Streptococcus sobrinus TCI-79	Streptococcus	sobrinus	TCI-79	GCF_000227985.1
1952	40383823	RefSeq	FapD	NZ_AGGN01000001.1	11028	13136	+	WP_019773969.1	peptidase domain-containing ABC transporter	Streptococcus sobrinus TCI-89	Streptococcus	sobrinus	TCI-89	GCF_000228025.1
1953	40383823	RefSeq	FapD	NZ_AGGO01000001.1	38463	40571	-	WP_019773969.1	peptidase domain-containing ABC transporter	Streptococcus sobrinus TCI-98	Streptococcus	sobrinus	TCI-98	GCF_000228045.1
1954	40380564	RefSeq	FapD	NZ_AGGO01000046.1	1170	3317	+	WP_019770707.1	peptide cleavage/export ABC transporter	Streptococcus sobrinus TCI-98	Streptococcus	sobrinus	TCI-98	GCF_000228045.1
1955	40381585	RefSeq	FapD	NZ_AGGP01000001.1	47728	49875	-	WP_019771730.1	peptide cleavage/export ABC transporter	Streptococcus sobrinus TCI-107	Streptococcus	sobrinus	TCI-107	GCF_000228065.1
1956	40383823	RefSeq	FapD	NZ_AGGP01000009.1	16085	18193	+	WP_019773969.1	peptidase domain-containing ABC transporter	Streptococcus sobrinus TCI-107	Streptococcus	sobrinus	TCI-107	GCF_000228065.1
1957	40383823	RefSeq	FapD	NZ_AGGQ01000052.1	688	2796	-	WP_019773969.1	peptidase domain-containing ABC transporter	Streptococcus sobrinus TCI-119	Streptococcus	sobrinus	TCI-119	GCF_000228085.1
1958	40380564	RefSeq	FapD	NZ_AGGQ01000069.1	2080	4227	+	WP_019770707.1	peptide cleavage/export ABC transporter	Streptococcus sobrinus TCI-119	Streptococcus	sobrinus	TCI-119	GCF_000228085.1
1959	40383823	RefSeq	FapD	NZ_AGGS01000004.1	6835	8943	-	WP_019773969.1	peptidase domain-containing ABC transporter	Streptococcus sobrinus TCI-124	Streptococcus	sobrinus	TCI-124	GCF_000228125.1
1960	40381585	RefSeq	FapD	NZ_AGGS01000016.1	1170	3317	+	WP_019771730.1	peptide cleavage/export ABC transporter	Streptococcus sobrinus TCI-124	Streptococcus	sobrinus	TCI-124	GCF_000228125.1
1961	40390397	RefSeq	FapD	NZ_AGGT01000006.1	8065	10173	-	WP_019780545.1	peptidase domain-containing ABC transporter	Streptococcus sobrinus TCI-342	Streptococcus	sobrinus	TCI-342	GCF_000228145.1
1962	40390397	RefSeq	FapD	NZ_AGGU01000016.1	12160	14268	+	WP_019780545.1	peptidase domain-containing ABC transporter	Streptococcus sobrinus TCI-345	Streptococcus	sobrinus	TCI-345	GCF_000228165.1
1963	40392183	RefSeq	FapD	NZ_AGGV01000008.1	19364	21511	-	WP_019782331.1	peptide cleavage/export ABC transporter	Streptococcus sobrinus TCI-348	Streptococcus	sobrinus	TCI-348	GCF_000228185.1
1964	40393674	RefSeq	FapD	NZ_AGGW01000002.1	2091	4238	+	WP_019783822.1	peptide cleavage/export ABC transporter	Streptococcus sobrinus TCI-349	Streptococcus	sobrinus	TCI-349	GCF_000228205.1
1965	40385554	RefSeq	FapD	NZ_AGGY01000074.1	1201	3348	+	WP_019775701.1	peptide cleavage/export ABC transporter	Streptococcus sobrinus TCI-355	Streptococcus	sobrinus	TCI-355	GCF_000228245.1
1966	40395647	RefSeq	FapD	NZ_AGGZ01000064.1	1	2033	+	WP_019785795.1	peptidase domain-containing ABC transporter	Streptococcus sobrinus TCI-357	Streptococcus	sobrinus	TCI-357	GCF_000228265.1
1967	40378618	RefSeq	FapD	NZ_AGHA01000002.1	6174	8282	-	WP_019768759.1	peptidase domain-containing ABC transporter	Streptococcus sobrinus TCI-363	Streptococcus	sobrinus	TCI-363	GCF_000228285.1
1968	87980460	RefSeq	FapD	NZ_AGHB01000049.1	11880	12424	+	WP_050542493.1	hypothetical protein	Streptococcus sobrinus TCI-366	Streptococcus	sobrinus	TCI-366	GCF_000228305.1
1969	40381585	RefSeq	FapD	NZ_AGHB01000062.1	1274	3421	+	WP_019771730.1	peptide cleavage/export ABC transporter	Streptococcus sobrinus TCI-366	Streptococcus	sobrinus	TCI-366	GCF_000228305.1
1970	40378618	RefSeq	FapD	NZ_AGHC01000004.1	3701	5809	-	WP_019768759.1	peptidase domain-containing ABC transporter	Streptococcus sobrinus TCI-367	Streptococcus	sobrinus	TCI-367	GCF_000228325.1
1971	40381585	RefSeq	FapD	NZ_AGHD01000001.1	55977	58124	-	WP_019771730.1	peptide cleavage/export ABC transporter	Streptococcus sobrinus TCI-373	Streptococcus	sobrinus	TCI-373	GCF_000228345.1
1972	40390397	RefSeq	FapD	NZ_AGHD01000011.1	11434	13542	+	WP_019780545.1	peptidase domain-containing ABC transporter	Streptococcus sobrinus TCI-373	Streptococcus	sobrinus	TCI-373	GCF_000228345.1
1973	40393674	RefSeq	FapD	NZ_AGHF01000002.1	2091	4238	+	WP_019783822.1	peptide cleavage/export ABC transporter	Streptococcus sobrinus TCI-376	Streptococcus	sobrinus	TCI-376	GCF_000228385.1
1974	40390397	RefSeq	FapD	NZ_AGHG01000065.1	6182	8290	-	WP_019780545.1	peptidase domain-containing ABC transporter	Streptococcus sobrinus TCI-377	Streptococcus	sobrinus	TCI-377	GCF_000228405.1
1975	40381585	RefSeq	FapD	NZ_AGHH01000031.1	11799	13946	-	WP_019771730.1	peptide cleavage/export ABC transporter	Streptococcus sobrinus TCI-381	Streptococcus	sobrinus	TCI-381	GCF_000228425.1
1976	40383823	RefSeq	FapD	NZ_AGHH01000037.1	7100	9208	-	WP_019773969.1	peptidase domain-containing ABC transporter	Streptococcus sobrinus TCI-381	Streptococcus	sobrinus	TCI-381	GCF_000228425.1
1977	57311568	RefSeq	FapD	NZ_AGHI01000025.1	4652	6760	+	WP_029237333.1	peptidase domain-containing ABC transporter	Streptococcus sobrinus TCI-384	Streptococcus	sobrinus	TCI-384	GCF_000228445.1
1978	87980230	RefSeq	FapD	NZ_AGHJ01000072.1	1	572	-	WP_050542260.1	hypothetical protein	Streptococcus sobrinus TCI-392	Streptococcus	sobrinus	TCI-392	GCF_000228465.1
1979	40400789	RefSeq	FapD	NZ_AGHJ01000144.1	176	2323	+	WP_019790938.1	peptide cleavage/export ABC transporter	Streptococcus sobrinus TCI-392	Streptococcus	sobrinus	TCI-392	GCF_000228465.1
1980	40383823	RefSeq	FapD	NZ_AGHK01000005.1	25001	27109	+	WP_019773969.1	peptidase domain-containing ABC transporter	Streptococcus sobrinus TCI-395	Streptococcus	sobrinus	TCI-395	GCF_000228485.1
1981	40381585	RefSeq	FapD	NZ_AGHL01000033.1	13136	15283	-	WP_019771730.1	peptide cleavage/export ABC transporter	Streptococcus sobrinus TCI-396	Streptococcus	sobrinus	TCI-396	GCF_000228505.1
1982	87980215	RefSeq	FapD	NZ_AGHL01000053.1	11470	12034	+	WP_050542245.1	peptidase, C39 family protein	Streptococcus sobrinus TCI-396	Streptococcus	sobrinus	TCI-396	GCF_000228505.1
1983	40383823	RefSeq	FapD	NZ_AGHM01000035.1	4479	6587	-	WP_019773969.1	peptidase domain-containing ABC transporter	Streptococcus sobrinus TCI-2	Streptococcus	sobrinus	TCI-2	GCF_000228525.1
1984	40381585	RefSeq	FapD	NZ_AGHM01000072.1	5406	7553	-	WP_019771730.1	peptide cleavage/export ABC transporter	Streptococcus sobrinus TCI-2	Streptococcus	sobrinus	TCI-2	GCF_000228525.1
1985	40381585	RefSeq	FapD	NZ_AGHN01000042.1	12337	14484	-	WP_019771730.1	peptide cleavage/export ABC transporter	Streptococcus sobrinus TCI-118	Streptococcus	sobrinus	TCI-118	GCF_000228545.1
1986	40383823	RefSeq	FapD	NZ_AGHP01000002.1	22772	24880	-	WP_019773969.1	peptidase domain-containing ABC transporter	Streptococcus sobrinus TCI-160	Streptococcus	sobrinus	TCI-160	GCF_000228585.1
1987	40402460	RefSeq	FapD	NZ_AGHP01000005.1	1170	3317	+	WP_019792611.1	peptide cleavage/export ABC transporter	Streptococcus sobrinus TCI-160	Streptococcus	sobrinus	TCI-160	GCF_000228585.1
1988	40383823	RefSeq	FapD	NZ_AGHQ01000057.1	3630	5738	-	WP_019773969.1	peptidase domain-containing ABC transporter	Streptococcus sobrinus TCI-172	Streptococcus	sobrinus	TCI-172	GCF_000228605.1
1989	88292959	RefSeq	FapD	NZ_AGHR01000102.1	1	567	-	WP_050815798.1	hypothetical protein	Streptococcus sobrinus TCI-175	Streptococcus	sobrinus	TCI-175	GCF_000228625.1
1990	40387635	RefSeq	FapD	NZ_AGHR01000157.1	2070	4217	-	WP_019777783.1	peptide cleavage/export ABC transporter	Streptococcus sobrinus TCI-175	Streptococcus	sobrinus	TCI-175	GCF_000228625.1
1991	40381585	RefSeq	FapD	NZ_AGHT01000001.1	1171	3318	+	WP_019771730.1	peptide cleavage/export ABC transporter	Streptococcus sobrinus TCI-200	Streptococcus	sobrinus	TCI-200	GCF_000228665.1
1992	40383823	RefSeq	FapD	NZ_AGHT01000005.1	5803	7911	+	WP_019773969.1	peptidase domain-containing ABC transporter	Streptococcus sobrinus TCI-200	Streptococcus	sobrinus	TCI-200	GCF_000228665.1
1993	57312351	RefSeq	FapD	NZ_AGHU01000003.1	15477	17585	+	WP_029238125.1	peptidase domain-containing ABC transporter	Streptococcus sobrinus TCI-215	Streptococcus	sobrinus	TCI-215	GCF_000228685.1
1994	27491465	RefSeq	FapD	NZ_AGIA01000011.1	207147	209309	-	WP_001395681.1	peptidase domain-containing ABC transporter	Escherichia coli W26	Escherichia	coli	W26	GCF_000258225.1
1995	514566	RefSeq	FapD	NZ_AGIC01000042.1	20143	22251	+	WP_000701298.1	peptidase domain-containing ABC transporter	Streptococcus pneumoniae R6M2-PG	Streptococcus	pneumoniae	R6M2-PG	GCF_000230335.1
1996	17624619	RefSeq	FapD	NZ_AGID01000065.1	2769	4988	-	WP_000915347.1	peptidase domain-containing ABC transporter	Streptococcus pneumoniae 1974M1-LZD	Streptococcus	pneumoniae	1974M1-LZD	GCF_000230355.1
1997	28051350	RefSeq	FapD	NZ_AGIE01000003.1	1930	2607	-	WP_005534088.1	hypothetical protein	Vibrio campbellii DS40M4	Vibrio	campbellii	DS40M4	GCF_000259875.1
1998	28051348	RefSeq	FapF	NZ_AGIE01000003.1	281	1276	+	WP_010643219.1	transporter	Vibrio campbellii DS40M4	Vibrio	campbellii	DS40M4	GCF_000259875.1
1999	146316162	RefSeq	FapD	NZ_AGIF02000001.1	1542805	1543482	-	WP_083829817.1	hypothetical protein	gamma proteobacterium HIMB55	gamma	proteobacterium	HIMB55	GCF_000227505.1
[truncated: 80,372 more rows]

## Sheet: Curated_Fap_homologs (nndist1)
	Id	Source	Fap	NucAcc	Start	Stop	Strand	Protein	Description	Organism	Genus	Species	Strain	Assembly	nndist1	nndist2	osize
1	391996	RefSeq	FapA	NC_002516.2	2140999	2141487	-	WP_003113478.1	hypothetical protein	Pseudomonas aeruginosa PAO1	Pseudomonas	aeruginosa	PAO1	GCF_000006765.1	1	566.004	16
2	391996	RefSeq	FapA	NC_022360.1	2140207	2140695	-	WP_003113478.1	hypothetical protein	Pseudomonas aeruginosa c7447m	Pseudomonas	aeruginosa	C7447m	GCF_000468935.2	566.001	2387	7
3	391996	RefSeq	FapA	NC_022361.1	2140879	2141367	-	WP_003113478.1	hypothetical protein	Pseudomonas aeruginosa PAO581	Pseudomonas	aeruginosa	PAO581	GCF_000468555.2	566.001	2387	7
4	391996	RefSeq	FapA	NC_022591.1	2140994	2141482	-	WP_003113478.1	hypothetical protein	Pseudomonas aeruginosa PAO1-VE2	Pseudomonas	aeruginosa	PAO1-VE2	GCF_000484495.2	566.001	2387	7
5	391996	RefSeq	FapA	NC_022594.1	2140994	2141482	-	WP_003113478.1	hypothetical protein	Pseudomonas aeruginosa PAO1-VE13	Pseudomonas	aeruginosa	PAO1-VE13	GCF_000484545.2	566.001	2387	7
6	391996	RefSeq	FapA	NC_022808.2	3444638	3445126	+	WP_003113478.1	hypothetical protein	Pseudomonas aeruginosa PA1	Pseudomonas	aeruginosa	PA1	GCF_000496605.2	485.001	2195	7
7	391996	RefSeq	FapA	NZ_AEVV03000024.1	85494	85982	+	WP_003113478.1	hypothetical protein	Pseudomonas aeruginosa HB13	Pseudomonas	aeruginosa	138244	GCF_000215775.4	485.001	2195	5
8	391996	RefSeq	FapA	NZ_AFXI01000001.1	2223758	2224246	-	WP_003113478.1	hypothetical protein	Pseudomonas aeruginosa 9BR	Pseudomonas	aeruginosa	9BR	GCF_000223925.1	566.001	2387	7
9	391996	RefSeq	FapA	NZ_AFXJ01000001.1	2155800	2156288	-	WP_003113478.1	hypothetical protein	Pseudomonas aeruginosa 19BR	Pseudomonas	aeruginosa	19BR	GCF_000223945.1	566.001	2387	7
10	391996	RefSeq	FapA	NZ_AFXK01000001.1	2193042	2193530	-	WP_003113478.1	hypothetical protein	Pseudomonas aeruginosa 213BR	Pseudomonas	aeruginosa	213BR	GCF_000223965.1	566.001	2387	7
11	391996	RefSeq	FapA	NZ_AHKM01000020.1	29572	30060	+	WP_003113478.1	hypothetical protein	Pseudomonas aeruginosa MPAO1/P1	Pseudomonas	aeruginosa	MPAO1/P1	GCF_000247435.1	485.001	2195	5
12	391996	RefSeq	FapA	NZ_AHKN01000055.1	21648	22136	-	WP_003113478.1	hypothetical protein	Pseudomonas aeruginosa MPAO1/P2	Pseudomonas	aeruginosa	MPAO1/P2	GCF_000247455.1	566.001	2387	5
13	391996	RefSeq	FapA	NZ_AKZH01000096.1	2593	3081	+	WP_003113478.1	hypothetical protein	Pseudomonas aeruginosa E2	Pseudomonas	aeruginosa	E2	GCF_000297355.1	485.001	2195	5
14	391996	RefSeq	FapA	NZ_ALBW01000022.1	29285	29773	+	WP_003113478.1	hypothetical protein	Pseudomonas aeruginosa MRW44.1	Pseudomonas	aeruginosa	MRW44.1	GCF_000282915.1	485.001	2195	5
15	391996	RefSeq	FapA	NZ_ALIO01000337.1	44703	45191	-	WP_003113478.1	hypothetical protein	Pseudomonas aeruginosa DQ8	Pseudomonas	aeruginosa	DQ8	GCF_000283055.1	566.001	2387	5
16	391996	RefSeq	FapA	NZ_ALOF01000001.1	2140999	2141487	-	WP_003113478.1	hypothetical protein	Pseudomonas aeruginosa PAO579	Pseudomonas	aeruginosa	PAO579	GCF_000296325.1	566.001	2387	7
17	391996	RefSeq	FapA	NZ_AOIH01000024.1	61774	62262	-	WP_003113478.1	hypothetical protein	Pseudomonas aeruginosa PA21_ST175	Pseudomonas	aeruginosa	PA21_ST175	GCF_000342145.1	566.001	2387	5
18	391996	RefSeq	FapA	NZ_APMD01000019.1	63146	63634	-	WP_003113478.1	hypothetical protein	Pseudomonas aeruginosa PA45	Pseudomonas	aeruginosa	PA45	GCF_000359565.1	566.001	2387	5
19	391996	RefSeq	FapA	NZ_ASQU01000446.1	1959	2447	-	WP_003113478.1	hypothetical protein	Pseudomonas aeruginosa str. MSH 3	Pseudomonas	aeruginosa	MSH 3	GCF_000412375.1	566.001	Inf	2
20	391996	RefSeq	FapA	NZ_ASQW01000091.1	28569	29057	+	WP_003113478.1	hypothetical protein	Pseudomonas aeruginosa str. PA 62	Pseudomonas	aeruginosa	PA 62	GCF_000412415.1	485.001	2195	5
21	391996	RefSeq	FapA	NZ_ASQX01000102.1	38414	38902	-	WP_003113478.1	hypothetical protein	Pseudomonas aeruginosa str. MSH 10	Pseudomonas	aeruginosa	MSH 10	GCF_000412435.1	566.001	2387	5
22	391996	RefSeq	FapA	NZ_ATAG01000095.1	5456	5944	+	WP_003113478.1	hypothetical protein	Pseudomonas aeruginosa M10	Pseudomonas	aeruginosa	M10	GCF_000647655.1	485.001	2195	5
23	391996	RefSeq	FapA	NZ_AZYL01000074.1	29143	29631	+	WP_003113478.1	hypothetical protein	Pseudomonas aeruginosa RB-48	Pseudomonas	aeruginosa	RB-48	GCF_000568115.1	485.001	2195	5
24	391996	RefSeq	FapA	NZ_CBMP010000064.1	30074	30562	-	WP_003113478.1	hypothetical protein	Pseudomonas aeruginosa B3-1811	Pseudomonas	aeruginosa	B3-1811	GCF_000455545.1	566.001	2387	5
25	391996	RefSeq	FapA	NZ_CBMT010000074.1	61876	62364	-	WP_003113478.1	hypothetical protein	Pseudomonas aeruginosa B3-208	Pseudomonas	aeruginosa	B3-208	GCF_000455405.1	566.001	2387	5
26	391996	RefSeq	FapA	NZ_CP007224.1	3427256	3427744	+	WP_003113478.1	hypothetical protein	Pseudomonas aeruginosa PA96	Pseudomonas	aeruginosa	PA96	GCF_000626655.2	485.001	2195	7
27	391996	RefSeq	FapA	NZ_CP008856.1	5917127	5917615	-	WP_003113478.1	hypothetical protein	Pseudomonas aeruginosa	Pseudomonas	aeruginosa	NA	GCF_001516245.1	566.001	2387	7
28	391996	RefSeq	FapA	NZ_CP008856.2	3453369	3453857	+	WP_003113478.1	hypothetical protein	Pseudomonas aeruginosa	Pseudomonas	aeruginosa	F23197	GCF_001516245.2	485.001	2195	7
29	391996	RefSeq	FapA	NZ_CP008859.1	3644954	3645442	-	WP_003113478.1	hypothetical protein	Pseudomonas aeruginosa	Pseudomonas	aeruginosa	NA	GCF_001516305.1	566.001	2387	7
30	391996	RefSeq	FapA	NZ_CP008859.2	3457860	3458348	+	WP_003113478.1	hypothetical protein	Pseudomonas aeruginosa	Pseudomonas	aeruginosa	H5708	GCF_001516305.2	485.001	2195	7
31	391996	RefSeq	FapA	NZ_CP008864.1	2829997	2830485	+	WP_003113478.1	hypothetical protein	Pseudomonas aeruginosa	Pseudomonas	aeruginosa	NA	GCF_001516225.1	485.001	2195	7
32	391996	RefSeq	FapA	NZ_CP008864.2	4178353	4178841	+	WP_003113478.1	hypothetical protein	Pseudomonas aeruginosa	Pseudomonas	aeruginosa	W60856	GCF_001516225.2	485.001	2195	7
33	391996	RefSeq	FapA	NZ_CP008869.1	2340148	2340636	-	WP_003113478.1	hypothetical protein	Pseudomonas aeruginosa	Pseudomonas	aeruginosa	NA	GCF_001516165.1	566.001	2387	7
34	391996	RefSeq	FapA	NZ_CP008869.2	3761563	3762051	+	WP_003113478.1	hypothetical protein	Pseudomonas aeruginosa	Pseudomonas	aeruginosa	W16407	GCF_001516165.2	485.001	2195	7
35	391996	RefSeq	FapA	NZ_CP008872.1	3690968	3691456	+	WP_003113478.1	hypothetical protein	Pseudomonas aeruginosa	Pseudomonas	aeruginosa	NA	GCF_001542795.1	485.001	2195	7
36	391996	RefSeq	FapA	NZ_CP008872.2	3410010	3410498	+	WP_003113478.1	hypothetical protein	Pseudomonas aeruginosa	Pseudomonas	aeruginosa	X78812	GCF_001542795.2	485.001	2195	7
37	391996	RefSeq	FapA	NZ_CP012001.1	3369944	3370432	+	WP_003113478.1	hypothetical protein	Pseudomonas aeruginosa DSM 50071 = NBRC 12689	Pseudomonas	aeruginosa	DSM 50071	GCF_001045685.1	485.001	2195	7
38	391996	RefSeq	FapA	NZ_CP012679.1	3444638	3445126	+	WP_003113478.1	hypothetical protein	Pseudomonas aeruginosa	Pseudomonas	aeruginosa	PA1RG	GCF_001293085.1	485.001	2195	7
39	391996	RefSeq	FapA	NZ_CP014948.1	3395105	3395593	+	WP_003113478.1	hypothetical protein	Pseudomonas aeruginosa	Pseudomonas	aeruginosa	N17-1	GCF_001606045.1	485.001	2195	7
40	391996	RefSeq	FapA	NZ_CP014999.1	3733285	3733773	+	WP_003113478.1	hypothetical protein	Pseudomonas aeruginosa	Pseudomonas	aeruginosa	PA7790	GCF_001870265.1	485.001	2195	7
41	391996	RefSeq	FapA	NZ_CP015001.1	3621718	3622206	+	WP_003113478.1	hypothetical protein	Pseudomonas aeruginosa	Pseudomonas	aeruginosa	PA1088	GCF_001792835.1	485.001	2195	7
42	391996	RefSeq	FapA	NZ_CP015002.1	3759225	3759713	+	WP_003113478.1	hypothetical protein	Pseudomonas aeruginosa	Pseudomonas	aeruginosa	PA8281	GCF_001792855.1	485.001	2195	7
43	391996	RefSeq	FapA	NZ_CP015003.1	3869969	3870457	+	WP_003113478.1	hypothetical protein	Pseudomonas aeruginosa	Pseudomonas	aeruginosa	PA11803	GCF_001792875.1	485.001	2195	7
44	391996	RefSeq	FapA	NZ_CP015647.1	3416347	3416835	+	WP_003113478.1	hypothetical protein	Pseudomonas aeruginosa	Pseudomonas	aeruginosa	M8A1	GCF_002116945.1	485.001	2195	7
45	391996	RefSeq	FapA	NZ_CP015648.1	2788530	2789018	-	WP_003113478.1	hypothetical protein	Pseudomonas aeruginosa	Pseudomonas	aeruginosa	M8A4	GCF_002116985.1	566.001	2387	7
46	391996	RefSeq	FapA	NZ_CP017149.1	3373865	3374353	+	WP_003113478.1	hypothetical protein	Pseudomonas aeruginosa	Pseudomonas	aeruginosa	ATCC 15692	GCF_001729505.1	485.001	2195	7
47	391996	RefSeq	FapA	NZ_CP017293.1	3718176	3718664	+	WP_003113478.1	hypothetical protein	Pseudomonas aeruginosa	Pseudomonas	aeruginosa	PA83	GCF_002215345.1	485.001	2195	7
48	391996	RefSeq	FapA	NZ_CP020659.1	1446601	1447089	-	WP_003113478.1	hypothetical protein	Pseudomonas aeruginosa PAK	Pseudomonas	aeruginosa	PAK	GCF_000568855.2	566.001	2366	6
49	391996	RefSeq	FapA	NZ_CP021380.1	569148	569636	+	WP_003113478.1	hypothetical protein	Pseudomonas aeruginosa	Pseudomonas	aeruginosa	CCBH4851	GCF_000763245.2	485.001	2195	7
50	391996	RefSeq	FapA	NZ_CP022002.1	3656863	3657351	-	WP_003113478.1	hypothetical protein	Pseudomonas aeruginosa	Pseudomonas	aeruginosa	Pa1242	GCF_002205375.1	2386	3152	6
51	391996	RefSeq	FapA	NZ_CTFL01000097.1	21075	21563	-	WP_003113478.1	hypothetical protein	Pseudomonas aeruginosa	Pseudomonas	aeruginosa	NA	GCF_001374155.1	566.001	2387	5
52	391996	RefSeq	FapA	NZ_CTFN01000090.1	18013	18501	+	WP_003113478.1	hypothetical protein	Pseudomonas aeruginosa	Pseudomonas	aeruginosa	NA	GCF_001374235.1	485.001	2195	5
53	391996	RefSeq	FapA	NZ_CUXW01000091.1	60736	61224	-	WP_003113478.1	hypothetical protein	Pseudomonas aeruginosa	Pseudomonas	aeruginosa	NA	GCF_001374095.1	566.001	2387	5
54	391996	RefSeq	FapA	NZ_CUXX01000091.1	60736	61224	-	WP_003113478.1	hypothetical protein	Pseudomonas aeruginosa	Pseudomonas	aeruginosa	NA	GCF_001374035.1	566.001	2387	5
55	391996	RefSeq	FapA	NZ_CUXY01000109.1	60736	61224	-	WP_003113478.1	hypothetical protein	Pseudomonas aeruginosa	Pseudomonas	aeruginosa	NA	GCF_001374135.1	566.001	2387	5
56	391996	RefSeq	FapA	NZ_CUYB01000015.1	61273	61761	-	WP_003113478.1	hypothetical protein	Pseudomonas aeruginosa	Pseudomonas	aeruginosa	NA	GCF_001374295.1	566.001	2387	5
57	391996	RefSeq	FapA	NZ_DF126593.1	2572835	2573323	-	WP_003113478.1	hypothetical protein	Pseudomonas aeruginosa NCMG1179	Pseudomonas	aeruginosa	NCGM1179	GCF_000291745.1	566.001	2387	7
58	391996	RefSeq	FapA	NZ_DF396825.1	60564	61052	-	WP_003113478.1	hypothetical protein	Pseudomonas aeruginosa RB	Pseudomonas	aeruginosa	RB	GCF_000647935.1	566.001	2387	5
59	391996	RefSeq	FapA	NZ_FRFQ01000029.1	61755	62243	-	WP_003113478.1	hypothetical protein	Pseudomonas aeruginosa	Pseudomonas	aeruginosa	NA	GCF_900143795.1	566.001	2387	5
60	391996	RefSeq	FapA	NZ_FRFT01000035.1	29104	29592	+	WP_003113478.1	hypothetical protein	Pseudomonas aeruginosa	Pseudomonas	aeruginosa	NA	GCF_900143925.1	485.001	2195	5
61	391996	RefSeq	FapA	NZ_FRGB01000038.1	14716	15204	+	WP_003113478.1	hypothetical protein	Pseudomonas aeruginosa	Pseudomonas	aeruginosa	NA	GCF_900143855.1	485.001	2195	5
62	391996	RefSeq	FapA	NZ_FRGG01000004.1	28610	29098	+	WP_003113478.1	hypothetical protein	Pseudomonas aeruginosa	Pseudomonas	aeruginosa	NA	GCF_900144035.1	485.001	2195	5
63	391996	RefSeq	FapA	NZ_FRGH01000015.1	28803	29291	+	WP_003113478.1	hypothetical protein	Pseudomonas aeruginosa	Pseudomonas	aeruginosa	NA	GCF_900144045.1	485.001	2195	5
64	391996	RefSeq	FapA	NZ_FRGQ01000024.1	28807	29295	+	WP_003113478.1	hypothetical protein	Pseudomonas aeruginosa	Pseudomonas	aeruginosa	NA	GCF_900144185.1	485.001	2195	5
65	391996	RefSeq	FapA	NZ_FRHL01000021.1	14889	15377	+	WP_003113478.1	hypothetical protein	Pseudomonas aeruginosa	Pseudomonas	aeruginosa	NA	GCF_900144355.1	485.001	2195	5
66	391996	RefSeq	FapA	NZ_FRHP01000140.1	14829	15317	+	WP_003113478.1	hypothetical protein	Pseudomonas aeruginosa	Pseudomonas	aeruginosa	NA	GCF_900144345.1	485.001	2195	5
67	391996	RefSeq	FapA	NZ_FRHR01000032.1	28606	29094	+	WP_003113478.1	hypothetical protein	Pseudomonas aeruginosa	Pseudomonas	aeruginosa	NA	GCF_900144375.1	485.001	2195	5
68	391996	RefSeq	FapA	NZ_FRKV01000032.1	21109	21597	+	WP_003113478.1	hypothetical protein	Pseudomonas aeruginosa	Pseudomonas	aeruginosa	NA	GCF_900145195.1	485.001	2195	5
69	391996	RefSeq	FapA	NZ_FRKX01000032.1	21111	21599	+	WP_003113478.1	hypothetical protein	Pseudomonas aeruginosa	Pseudomonas	aeruginosa	NA	GCF_900145215.1	485.001	2195	5
70	391996	RefSeq	FapA	NZ_FRKY01000003.1	28600	29088	+	WP_003113478.1	hypothetical protein	Pseudomonas aeruginosa	Pseudomonas	aeruginosa	NA	GCF_900145225.1	485.001	2195	5
71	391996	RefSeq	FapA	NZ_FRKZ01000051.1	29070	29558	+	WP_003113478.1	hypothetical protein	Pseudomonas aeruginosa	Pseudomonas	aeruginosa	NA	GCF_900145245.1	485.001	2195	5
72	391996	RefSeq	FapA	NZ_FRLA01000058.1	5647	6135	-	WP_003113478.1	hypothetical protein	Pseudomonas aeruginosa	Pseudomonas	aeruginosa	NA	GCF_900145235.1	566.001	2387	5
73	391996	RefSeq	FapA	NZ_FRLM01000022.1	28611	29099	+	WP_003113478.1	hypothetical protein	Pseudomonas aeruginosa	Pseudomonas	aeruginosa	NA	GCF_900145395.1	485.001	2195	5
74	391996	RefSeq	FapA	NZ_FRLO01000071.1	28605	29093	+	WP_003113478.1	hypothetical protein	Pseudomonas aeruginosa	Pseudomonas	aeruginosa	NA	GCF_900145385.1	485.001	2195	5
75	391996	RefSeq	FapA	NZ_FRLQ01000174.1	15414	15902	+	WP_003113478.1	hypothetical protein	Pseudomonas aeruginosa	Pseudomonas	aeruginosa	NA	GCF_900145415.1	485.001	2195	5
76	391996	RefSeq	FapA	NZ_FRLR01000068.1	28613	29101	+	WP_003113478.1	hypothetical protein	Pseudomonas aeruginosa	Pseudomonas	aeruginosa	NA	GCF_900145425.1	485.001	2195	5
77	391996	RefSeq	FapA	NZ_FRLX01000042.1	28619	29107	+	WP_003113478.1	hypothetical protein	Pseudomonas aeruginosa	Pseudomonas	aeruginosa	NA	GCF_900145485.1	485.001	2195	5
78	391996	RefSeq	FapA	NZ_FRLZ01000037.1	61423	61911	-	WP_003113478.1	hypothetical protein	Pseudomonas aeruginosa	Pseudomonas	aeruginosa	NA	GCF_900145495.1	566.001	2387	5
79	391996	RefSeq	FapA	NZ_FRMA01000059.1	61417	61905	-	WP_003113478.1	hypothetical protein	Pseudomonas aeruginosa	Pseudomonas	aeruginosa	NA	GCF_900145505.1	566.001	2387	5
80	391996	RefSeq	FapA	NZ_FRMB01000066.1	61417	61905	-	WP_003113478.1	hypothetical protein	Pseudomonas aeruginosa	Pseudomonas	aeruginosa	NA	GCF_900145515.1	566.001	2387	5
81	391996	RefSeq	FapA	NZ_FRMC01000060.1	61419	61907	-	WP_003113478.1	hypothetical protein	Pseudomonas aeruginosa	Pseudomonas	aeruginosa	NA	GCF_900145525.1	566.001	2387	5
82	391996	RefSeq	FapA	NZ_FRMD01000024.1	5693	6181	-	WP_003113478.1	hypothetical protein	Pseudomonas aeruginosa	Pseudomonas	aeruginosa	NA	GCF_900145535.1	566.001	2387	5
83	391996	RefSeq	FapA	NZ_FRME01000076.1	28619	29107	+	WP_003113478.1	hypothetical protein	Pseudomonas aeruginosa	Pseudomonas	aeruginosa	NA	GCF_900145545.1	485.001	2195	5
84	391996	RefSeq	FapA	NZ_FRMF01000027.1	5693	6181	-	WP_003113478.1	hypothetical protein	Pseudomonas aeruginosa	Pseudomonas	aeruginosa	NA	GCF_900145555.1	566.001	2387	5
85	391996	RefSeq	FapA	NZ_FRMH01000012.1	28611	29099	+	WP_003113478.1	hypothetical protein	Pseudomonas aeruginosa	Pseudomonas	aeruginosa	NA	GCF_900145585.1	485.001	2195	5
86	391996	RefSeq	FapA	NZ_FRMI01000052.1	61273	61761	-	WP_003113478.1	hypothetical protein	Pseudomonas aeruginosa	Pseudomonas	aeruginosa	NA	GCF_900145575.1	566.001	2387	5
87	391996	RefSeq	FapA	NZ_FRMJ01000070.1	28615	29103	+	WP_003113478.1	hypothetical protein	Pseudomonas aeruginosa	Pseudomonas	aeruginosa	NA	GCF_900145595.1	485.001	2195	5
88	391996	RefSeq	FapA	NZ_FRMK01000015.1	21684	22172	-	WP_003113478.1	hypothetical protein	Pseudomonas aeruginosa	Pseudomonas	aeruginosa	NA	GCF_900145605.1	566.001	2387	5
89	391996	RefSeq	FapA	NZ_FRML01000082.1	28617	29105	+	WP_003113478.1	hypothetical protein	Pseudomonas aeruginosa	Pseudomonas	aeruginosa	NA	GCF_900145635.1	485.001	2195	5
90	391996	RefSeq	FapA	NZ_FRMM01000065.1	21635	22123	-	WP_003113478.1	hypothetical protein	Pseudomonas aeruginosa	Pseudomonas	aeruginosa	NA	GCF_900145625.1	566.001	2387	5
91	391996	RefSeq	FapA	NZ_FRMN01000007.1	28607	29095	+	WP_003113478.1	hypothetical protein	Pseudomonas aeruginosa	Pseudomonas	aeruginosa	NA	GCF_900145615.1	485.001	2195	5
92	391996	RefSeq	FapA	NZ_FRMO01000015.1	5686	6174	-	WP_003113478.1	hypothetical protein	Pseudomonas aeruginosa	Pseudomonas	aeruginosa	NA	GCF_900145645.1	566.001	2387	5
93	391996	RefSeq	FapA	NZ_FROV01000008.1	28605	29093	+	WP_003113478.1	hypothetical protein	Pseudomonas aeruginosa	Pseudomonas	aeruginosa	NA	GCF_900146235.1	485.001	2195	5
94	391996	RefSeq	FapA	NZ_FRQF01000056.1	28943	29431	+	WP_003113478.1	hypothetical protein	Pseudomonas aeruginosa	Pseudomonas	aeruginosa	NA	GCF_900146585.1	485.001	2195	5
95	391996	RefSeq	FapA	NZ_FRQG01000072.1	28953	29441	+	WP_003113478.1	hypothetical protein	Pseudomonas aeruginosa	Pseudomonas	aeruginosa	NA	GCF_900146615.1	485.001	2195	5
96	391996	RefSeq	FapA	NZ_FRQH01000055.1	28957	29445	+	WP_003113478.1	hypothetical protein	Pseudomonas aeruginosa	Pseudomonas	aeruginosa	NA	GCF_900146595.1	485.001	2195	5
97	391996	RefSeq	FapA	NZ_FRQI01000084.1	28955	29443	+	WP_003113478.1	hypothetical protein	Pseudomonas aeruginosa	Pseudomonas	aeruginosa	NA	GCF_900146625.1	485.001	2195	5
98	391996	RefSeq	FapA	NZ_FRQJ01000055.1	28941	29429	+	WP_003113478.1	hypothetical protein	Pseudomonas aeruginosa	Pseudomonas	aeruginosa	NA	GCF_900146635.1	485.001	2195	5
99	391996	RefSeq	FapA	NZ_FRQK01000066.1	62684	63172	-	WP_003113478.1	hypothetical protein	Pseudomonas aeruginosa	Pseudomonas	aeruginosa	NA	GCF_900146645.1	566.001	2387	5
100	391996	RefSeq	FapA	NZ_FRQL01000067.1	28943	29431	+	WP_003113478.1	hypothetical protein	Pseudomonas aeruginosa	Pseudomonas	aeruginosa	NA	GCF_900146655.1	485.001	2195	5
101	391996	RefSeq	FapA	NZ_FRQO01000010.1	29098	29586	+	WP_003113478.1	hypothetical protein	Pseudomonas aeruginosa	Pseudomonas	aeruginosa	NA	GCF_900146685.1	485.001	2195	5
102	391996	RefSeq	FapA	NZ_FRRR01000006.1	60176	60664	-	WP_003113478.1	hypothetical protein	Pseudomonas aeruginosa	Pseudomonas	aeruginosa	NA	GCF_900146965.1	566.001	2387	5
103	391996	RefSeq	FapA	NZ_FRRT01000005.1	60174	60662	-	WP_003113478.1	hypothetical protein	Pseudomonas aeruginosa	Pseudomonas	aeruginosa	NA	GCF_900146985.1	566.001	2387	5
104	391996	RefSeq	FapA	NZ_FRSI01000027.1	30863	31351	+	WP_003113478.1	hypothetical protein	Pseudomonas aeruginosa	Pseudomonas	aeruginosa	NA	GCF_900147165.1	485.001	2195	5
105	391996	RefSeq	FapA	NZ_FRTY01000016.1	2578	3066	+	WP_003113478.1	hypothetical protein	Pseudomonas aeruginosa	Pseudomonas	aeruginosa	NA	GCF_900147505.1	485.001	2195	5
106	391996	RefSeq	FapA	NZ_FRUB01000153.1	14737	15225	+	WP_003113478.1	hypothetical protein	Pseudomonas aeruginosa	Pseudomonas	aeruginosa	NA	GCF_900147575.1	485.001	2195	5
107	391996	RefSeq	FapA	NZ_FRUC01000003.1	36419	36907	-	WP_003113478.1	hypothetical protein	Pseudomonas aeruginosa	Pseudomonas	aeruginosa	NA	GCF_900147605.1	566.001	2387	5
108	391996	RefSeq	FapA	NZ_FRUF01000011.1	14796	15284	+	WP_003113478.1	hypothetical protein	Pseudomonas aeruginosa	Pseudomonas	aeruginosa	NA	GCF_900147635.1	485.001	2195	5
109	391996	RefSeq	FapA	NZ_FRUV01000089.1	29068	29556	+	WP_003113478.1	hypothetical protein	Pseudomonas aeruginosa	Pseudomonas	aeruginosa	NA	GCF_900147815.1	485.001	2195	5
110	391996	RefSeq	FapA	NZ_FRVO01000029.1	62644	63132	-	WP_003113478.1	hypothetical protein	Pseudomonas aeruginosa	Pseudomonas	aeruginosa	NA	GCF_900147985.1	566.001	2387	5
111	391996	RefSeq	FapA	NZ_FRWO01000309.1	2894	3382	+	WP_003113478.1	hypothetical protein	Pseudomonas aeruginosa	Pseudomonas	aeruginosa	NA	GCF_900148215.1	485.001	2195	3
112	391996	RefSeq	FapA	NZ_FUXR01000027.1	29154	29642	+	WP_003113478.1	hypothetical protein	Pseudomonas aeruginosa DSM 50071 = NBRC 12689	Pseudomonas	aeruginosa	DSM 50071	GCF_900167195.1	485.001	2195	5
113	391996	RefSeq	FapA	NZ_FUYU01000017.1	28655	29143	+	WP_003113478.1	hypothetical protein	Pseudomonas aeruginosa	Pseudomonas	aeruginosa	NFHH01	GCF_900168095.1	485.001	2195	5
114	391996	RefSeq	FapA	NZ_HG974234.1	2043886	2044374	-	WP_003113478.1	hypothetical protein	Pseudomonas aeruginosa	Pseudomonas	aeruginosa	PSE305	GCF_000750905.1	566.001	2387	7
115	391996	RefSeq	FapA	NZ_JGYF01000051.1	29028	29516	+	WP_003113478.1	hypothetical protein	Pseudomonas otitidis	Pseudomonas	otitidis	LNU-E-001	GCF_000632755.1	485.001	2195	5
116	391996	RefSeq	FapA	NZ_JGZW01000075.1	5774	6262	+	WP_003113478.1	hypothetical protein	Pseudomonas aeruginosa C2773C	Pseudomonas	aeruginosa	C2773C	GCF_000705175.1	485.001	2194	5
117	391996	RefSeq	FapA	NZ_JMBR02000038.1	9961	10449	-	WP_003113478.1	hypothetical protein	Pseudomonas aeruginosa	Pseudomonas	aeruginosa	P2-L230/95	GCF_000760505.1	566.001	2387	5
118	391996	RefSeq	FapA	NZ_JPYP01000023.1	63463	63951	-	WP_003113478.1	hypothetical protein	Pseudomonas sp. YS-1p	Pseudomonas	NA	YS-1p	GCF_000757505.1	566.001	2387	5
119	391996	RefSeq	FapA	NZ_JTMP01000015.1	57141	57629	-	WP_003113478.1	hypothetical protein	Pseudomonas aeruginosa	Pseudomonas	aeruginosa	AZPAE15057	GCF_000793205.1	566.001	2387	5
120	391996	RefSeq	FapA	NZ_JTMW01000036.1	28446	28934	+	WP_003113478.1	hypothetical protein	Pseudomonas aeruginosa	Pseudomonas	aeruginosa	AZPAE15050	GCF_000791665.1	485.001	2195	5
121	391996	RefSeq	FapA	NZ_JTMY01000026.1	28753	29241	+	WP_003113478.1	hypothetical protein	Pseudomonas aeruginosa	Pseudomonas	aeruginosa	AZPAE15048	GCF_000793135.1	485.001	2195	5
122	391996	RefSeq	FapA	NZ_JTNI01000004.1	29173	29661	+	WP_003113478.1	hypothetical protein	Pseudomonas aeruginosa	Pseudomonas	aeruginosa	AZPAE15038	GCF_000790115.1	485.001	2195	5
123	391996	RefSeq	FapA	NZ_JTNO01000038.1	28446	28934	+	WP_003113478.1	hypothetical protein	Pseudomonas aeruginosa	Pseudomonas	aeruginosa	AZPAE15032	GCF_000791565.1	485.001	2195	5
124	391996	RefSeq	FapA	NZ_JTNR01000018.1	29070	29558	+	WP_003113478.1	hypothetical protein	Pseudomonas aeruginosa	Pseudomonas	aeruginosa	AZPAE15029	GCF_000792145.1	485.001	2195	5
125	391996	RefSeq	FapA	NZ_JTNX01000003.1	29737	30225	+	WP_003113478.1	hypothetical protein	Pseudomonas aeruginosa	Pseudomonas	aeruginosa	AZPAE15023	GCF_000793125.1	485.001	2195	5
126	391996	RefSeq	FapA	NZ_JTNZ01000027.1	29410	29898	+	WP_003113478.1	hypothetical protein	Pseudomonas aeruginosa	Pseudomonas	aeruginosa	AZPAE15021	GCF_000793085.1	485.001	2195	5
127	391996	RefSeq	FapA	NZ_JTOH01000027.1	58565	59053	-	WP_003113478.1	hypothetical protein	Pseudomonas aeruginosa	Pseudomonas	aeruginosa	AZPAE15013	GCF_000792925.1	566.001	2387	5
128	391996	RefSeq	FapA	NZ_JTOK01000018.1	61947	62435	-	WP_003113478.1	hypothetical protein	Pseudomonas aeruginosa	Pseudomonas	aeruginosa	AZPAE15010	GCF_000792855.1	566.001	2387	5
129	391996	RefSeq	FapA	NZ_JTOT01000025.1	65661	66149	-	WP_003113478.1	hypothetical protein	Pseudomonas aeruginosa	Pseudomonas	aeruginosa	AZPAE15001	GCF_000792675.1	566.001	2387	5
130	391996	RefSeq	FapA	NZ_JTOY01000032.1	62118	62606	-	WP_003113478.1	hypothetical protein	Pseudomonas aeruginosa	Pseudomonas	aeruginosa	AZPAE14996	GCF_000792575.1	566.001	2387	5
131	391996	RefSeq	FapA	NZ_JTPC01000028.1	28920	29408	+	WP_003113478.1	hypothetical protein	Pseudomonas aeruginosa	Pseudomonas	aeruginosa	AZPAE14992	GCF_000792505.1	485.001	2195	5
132	391996	RefSeq	FapA	NZ_JTPK01000020.1	61897	62385	-	WP_003113478.1	hypothetical protein	Pseudomonas aeruginosa	Pseudomonas	aeruginosa	AZPAE14984	GCF_000792325.1	566.001	2387	5
133	391996	RefSeq	FapA	NZ_JTPQ01000037.1	29165	29653	+	WP_003113478.1	hypothetical protein	Pseudomonas aeruginosa	Pseudomonas	aeruginosa	AZPAE14978	GCF_000792165.1	485.001	2195	5
134	391996	RefSeq	FapA	NZ_JTPR01000017.1	29171	29659	+	WP_003113478.1	hypothetical protein	Pseudomonas aeruginosa	Pseudomonas	aeruginosa	AZPAE14977	GCF_000792155.1	485.001	2195	5
135	391996	RefSeq	FapA	NZ_JTPS01000077.1	17202	17690	-	WP_003113478.1	hypothetical protein	Pseudomonas aeruginosa	Pseudomonas	aeruginosa	AZPAE14976	GCF_000792115.1	566.001	2387	5
136	391996	RefSeq	FapA	NZ_JTPT01000037.1	66969	67457	-	WP_003113478.1	hypothetical protein	Pseudomonas aeruginosa	Pseudomonas	aeruginosa	AZPAE14975	GCF_000792095.1	566.001	2387	5
137	391996	RefSeq	FapA	NZ_JTQG01000029.1	29084	29572	+	WP_003113478.1	hypothetical protein	Pseudomonas aeruginosa	Pseudomonas	aeruginosa	AZPAE14961	GCF_000791785.1	485.001	2195	5
138	391996	RefSeq	FapA	NZ_JTQH01000031.1	28762	29250	+	WP_003113478.1	hypothetical protein	Pseudomonas aeruginosa	Pseudomonas	aeruginosa	AZPAE14960	GCF_000791765.1	485.001	2195	5
139	391996	RefSeq	FapA	NZ_JTQJ01000037.1	29165	29653	+	WP_003113478.1	hypothetical protein	Pseudomonas aeruginosa	Pseudomonas	aeruginosa	AZPAE14958	GCF_000791725.1	485.001	2195	5
140	391996	RefSeq	FapA	NZ_JTQN01000020.1	28583	29071	+	WP_003113478.1	hypothetical protein	Pseudomonas aeruginosa	Pseudomonas	aeruginosa	AZPAE14954	GCF_000791625.1	485.001	2195	5
141	391996	RefSeq	FapA	NZ_JTQU01000034.1	65354	65842	-	WP_003113478.1	hypothetical protein	Pseudomonas aeruginosa	Pseudomonas	aeruginosa	AZPAE14947	GCF_000794045.1	566.001	2387	5
142	391996	RefSeq	FapA	NZ_JTQZ01000024.1	29072	29560	+	WP_003113478.1	hypothetical protein	Pseudomonas aeruginosa	Pseudomonas	aeruginosa	AZPAE14942	GCF_000794025.1	485.001	2195	5
143	391996	RefSeq	FapA	NZ_JTRF01000080.1	25697	26185	+	WP_003113478.1	hypothetical protein	Pseudomonas aeruginosa	Pseudomonas	aeruginosa	AZPAE14936	GCF_000793585.1	485.001	2195	5
144	391996	RefSeq	FapA	NZ_JTRH01000025.1	62334	62822	-	WP_003113478.1	hypothetical protein	Pseudomonas aeruginosa	Pseudomonas	aeruginosa	AZPAE14934	GCF_000793905.1	566.001	2398	5
145	391996	RefSeq	FapA	NZ_JTRK01000017.1	63166	63654	-	WP_003113478.1	hypothetical protein	Pseudomonas aeruginosa	Pseudomonas	aeruginosa	AZPAE14931	GCF_000793765.1	566.001	2387	5
146	391996	RefSeq	FapA	NZ_JTRL01000058.1	41904	42392	-	WP_003113478.1	hypothetical protein	Pseudomonas aeruginosa	Pseudomonas	aeruginosa	AZPAE14930	GCF_000793865.1	566.001	2387	5
147	391996	RefSeq	FapA	NZ_JTRM01000002.1	62311	62799	-	WP_003113478.1	hypothetical protein	Pseudomonas aeruginosa	Pseudomonas	aeruginosa	AZPAE14929	GCF_000789535.1	566.001	2387	5
148	391996	RefSeq	FapA	NZ_JTRO01000007.1	18535	19023	-	WP_003113478.1	hypothetical protein	Pseudomonas aeruginosa	Pseudomonas	aeruginosa	AZPAE14927	GCF_000791305.1	566.001	2387	5
149	391996	RefSeq	FapA	NZ_JTRS01000020.1	190828	191316	-	WP_003113478.1	hypothetical protein	Pseudomonas aeruginosa	Pseudomonas	aeruginosa	AZPAE14923	GCF_000791205.1	566.001	2387	5
150	391996	RefSeq	FapA	NZ_JTRT01000049.1	29070	29558	+	WP_003113478.1	hypothetical protein	Pseudomonas aeruginosa	Pseudomonas	aeruginosa	AZPAE14922	GCF_000791185.1	485.001	2195	5
151	391996	RefSeq	FapA	NZ_JTSA01000001.1	198681	199169	+	WP_003113478.1	hypothetical protein	Pseudomonas aeruginosa	Pseudomonas	aeruginosa	AZPAE14915	GCF_000789885.1	485.001	2195	5
152	391996	RefSeq	FapA	NZ_JTSG01000044.1	61795	62283	-	WP_003113478.1	hypothetical protein	Pseudomonas aeruginosa	Pseudomonas	aeruginosa	AZPAE14909	GCF_000789525.1	566.001	2387	5
153	391996	RefSeq	FapA	NZ_JTSL01000018.1	18828	19316	+	WP_003113478.1	hypothetical protein	Pseudomonas aeruginosa	Pseudomonas	aeruginosa	AZPAE14904	GCF_000791155.1	485.001	2195	5
154	391996	RefSeq	FapA	NZ_JTSM01000090.1	29895	30383	+	WP_003113478.1	hypothetical protein	Pseudomonas aeruginosa	Pseudomonas	aeruginosa	AZPAE14903	GCF_000791145.1	485.001	2195	5
155	391996	RefSeq	FapA	NZ_JTSS01000017.1	28993	29481	+	WP_003113478.1	hypothetical protein	Pseudomonas aeruginosa	Pseudomonas	aeruginosa	AZPAE14897	GCF_000791025.1	485.001	2195	5
156	391996	RefSeq	FapA	NZ_JTSY01000034.1	61795	62283	-	WP_003113478.1	hypothetical protein	Pseudomonas aeruginosa	Pseudomonas	aeruginosa	AZPAE14890	GCF_000790825.1	566.001	2387	5
157	391996	RefSeq	FapA	NZ_JTTD01000044.1	60604	61092	-	WP_003113478.1	hypothetical protein	Pseudomonas aeruginosa	Pseudomonas	aeruginosa	AZPAE14885	GCF_000790685.1	566.001	2387	5
158	391996	RefSeq	FapA	NZ_JTTE01000020.1	290854	291342	+	WP_003113478.1	hypothetical protein	Pseudomonas aeruginosa	Pseudomonas	aeruginosa	AZPAE14884	GCF_000790655.1	485.001	2195	5
159	391996	RefSeq	FapA	NZ_JTTH01000127.1	5920	6408	-	WP_003113478.1	hypothetical protein	Pseudomonas aeruginosa	Pseudomonas	aeruginosa	AZPAE14881	GCF_000790565.1	566.001	2387	5
160	391996	RefSeq	FapA	NZ_JTTI01000030.1	61795	62283	-	WP_003113478.1	hypothetical protein	Pseudomonas aeruginosa	Pseudomonas	aeruginosa	AZPAE14880	GCF_000790545.1	566.001	2387	5
161	391996	RefSeq	FapA	NZ_JTTJ01000031.1	29049	29537	+	WP_003113478.1	hypothetical protein	Pseudomonas aeruginosa	Pseudomonas	aeruginosa	AZPAE14879	GCF_000790525.1	485.001	2195	5
162	391996	RefSeq	FapA	NZ_JTTL01000025.1	63605	64093	-	WP_003113478.1	hypothetical protein	Pseudomonas aeruginosa	Pseudomonas	aeruginosa	AZPAE14877	GCF_000790485.1	566.001	2387	5
163	391996	RefSeq	FapA	NZ_JTTQ01000057.1	29410	29898	+	WP_003113478.1	hypothetical protein	Pseudomonas aeruginosa	Pseudomonas	aeruginosa	AZPAE14872	GCF_000790355.1	485.001	2195	5
164	391996	RefSeq	FapA	NZ_JTTU01000010.1	61050	61538	-	WP_003113478.1	hypothetical protein	Pseudomonas aeruginosa	Pseudomonas	aeruginosa	AZPAE14868	GCF_000790245.1	566.001	2387	5
165	391996	RefSeq	FapA	NZ_JTTV01000058.1	61135	61623	-	WP_003113478.1	hypothetical protein	Pseudomonas aeruginosa	Pseudomonas	aeruginosa	AZPAE14867	GCF_000790215.1	566.001	2387	5
166	391996	RefSeq	FapA	NZ_JTTW01000059.1	28427	28915	+	WP_003113478.1	hypothetical protein	Pseudomonas aeruginosa	Pseudomonas	aeruginosa	AZPAE14866	GCF_000790205.1	485.001	2195	5
167	391996	RefSeq	FapA	NZ_JTUG01000011.1	28792	29280	+	WP_003113478.1	hypothetical protein	Pseudomonas aeruginosa	Pseudomonas	aeruginosa	AZPAE14856	GCF_000789965.1	485.001	2195	5
168	391996	RefSeq	FapA	NZ_JTUI01000019.1	63143	63631	-	WP_003113478.1	hypothetical protein	Pseudomonas aeruginosa	Pseudomonas	aeruginosa	AZPAE14853	GCF_000789905.1	566.001	2387	5
169	391996	RefSeq	FapA	NZ_JTUM01000057.1	28580	29068	+	WP_003113478.1	hypothetical protein	Pseudomonas aeruginosa	Pseudomonas	aeruginosa	AZPAE14848	GCF_000789805.1	485.001	2195	5
170	391996	RefSeq	FapA	NZ_JTUN01000025.1	61281	61769	-	WP_003113478.1	hypothetical protein	Pseudomonas aeruginosa	Pseudomonas	aeruginosa	AZPAE14847	GCF_000789755.1	566.001	2387	5
171	391996	RefSeq	FapA	NZ_JTUT01000003.1	60922	61410	-	WP_003113478.1	hypothetical protein	Pseudomonas aeruginosa	Pseudomonas	aeruginosa	AZPAE14841	GCF_000789605.1	566.001	2387	5
172	391996	RefSeq	FapA	NZ_JTUW01000015.1	30822	31310	+	WP_003113478.1	hypothetical protein	Pseudomonas aeruginosa	Pseudomonas	aeruginosa	AZPAE14838	GCF_000794335.1	485.001	2195	5
173	391996	RefSeq	FapA	NZ_JTVA01000013.1	58566	59054	-	WP_003113478.1	hypothetical protein	Pseudomonas aeruginosa	Pseudomonas	aeruginosa	AZPAE14834	GCF_000794245.1	566.001	2387	5
174	391996	RefSeq	FapA	NZ_JTVB01000001.1	249559	250047	+	WP_003113478.1	hypothetical protein	Pseudomonas aeruginosa	Pseudomonas	aeruginosa	AZPAE14833	GCF_000794265.1	485.001	2195	5
175	391996	RefSeq	FapA	NZ_JTVG01000033.1	28583	29071	+	WP_003113478.1	hypothetical protein	Pseudomonas aeruginosa	Pseudomonas	aeruginosa	AZPAE14828	GCF_000795385.1	485.001	2195	5
176	391996	RefSeq	FapA	NZ_JTVJ01000043.1	23650	24138	-	WP_003113478.1	hypothetical protein	Pseudomonas aeruginosa	Pseudomonas	aeruginosa	AZPAE14825	GCF_000795325.1	2388	3154	4
177	391996	RefSeq	FapA	NZ_JTVM01000050.1	64655	65143	-	WP_003113478.1	hypothetical protein	Pseudomonas aeruginosa	Pseudomonas	aeruginosa	AZPAE14822	GCF_000795265.1	566.001	2387	5
178	391996	RefSeq	FapA	NZ_JTVN01000049.1	28720	29208	+	WP_003113478.1	hypothetical protein	Pseudomonas aeruginosa	Pseudomonas	aeruginosa	AZPAE14821	GCF_000795235.1	485.001	2195	5
179	391996	RefSeq	FapA	NZ_JTVP01000051.1	63368	63856	-	WP_003113478.1	hypothetical protein	Pseudomonas aeruginosa	Pseudomonas	aeruginosa	AZPAE14819	GCF_000795205.1	566.001	2387	5
180	391996	RefSeq	FapA	NZ_JTVV01000034.1	56602	57090	-	WP_003113478.1	hypothetical protein	Pseudomonas aeruginosa	Pseudomonas	aeruginosa	AZPAE14813	GCF_000795085.1	566.001	2387	5
181	391996	RefSeq	FapA	NZ_JTVX01000053.1	61896	62384	-	WP_003113478.1	hypothetical protein	Pseudomonas aeruginosa	Pseudomonas	aeruginosa	AZPAE14811	GCF_000795045.1	566.001	2387	5
182	391996	RefSeq	FapA	NZ_JTVZ01000020.1	60023	60511	-	WP_003113478.1	hypothetical protein	Pseudomonas aeruginosa	Pseudomonas	aeruginosa	AZPAE14809	GCF_000794995.1	566.001	2387	5
183	391996	RefSeq	FapA	NZ_JTWB01000044.1	29583	30071	+	WP_003113478.1	hypothetical protein	Pseudomonas aeruginosa	Pseudomonas	aeruginosa	AZPAE14731	GCF_000794965.1	485.001	2195	5
184	391996	RefSeq	FapA	NZ_JTWK01000064.1	62524	63012	-	WP_003113478.1	hypothetical protein	Pseudomonas aeruginosa	Pseudomonas	aeruginosa	AZPAE14722	GCF_000796645.1	566.001	2387	5
185	391996	RefSeq	FapA	NZ_JTWO01000004.1	14925	15413	+	WP_003113478.1	hypothetical protein	Pseudomonas aeruginosa	Pseudomonas	aeruginosa	AZPAE14718	GCF_000795905.1	485.001	2195	5
186	391996	RefSeq	FapA	NZ_JTXB01000044.1	29173	29661	+	WP_003113478.1	hypothetical protein	Pseudomonas aeruginosa	Pseudomonas	aeruginosa	AZPAE14704	GCF_000794825.1	485.001	2195	5
187	391996	RefSeq	FapA	NZ_JTXQ01000020.1	17809	18297	+	WP_003113478.1	hypothetical protein	Pseudomonas aeruginosa	Pseudomonas	aeruginosa	AZPAE14688	GCF_000794505.1	485.001	2195	5
188	391996	RefSeq	FapA	NZ_JTXW01000032.1	28420	28908	+	WP_003113478.1	hypothetical protein	Pseudomonas aeruginosa	Pseudomonas	aeruginosa	AZPAE14550	GCF_000794425.1	485.001	2195	5
189	391996	RefSeq	FapA	NZ_JTYG01000032.1	57165	57653	-	WP_003113478.1	hypothetical protein	Pseudomonas aeruginosa	Pseudomonas	aeruginosa	AZPAE14443	GCF_000796325.1	566.001	2387	5
190	391996	RefSeq	FapA	NZ_JTYI01000034.1	60734	61222	-	WP_003113478.1	hypothetical protein	Pseudomonas aeruginosa	Pseudomonas	aeruginosa	AZPAE14441	GCF_000796285.1	566.001	2387	5
191	391996	RefSeq	FapA	NZ_JTYO01000027.1	61658	62146	-	WP_003113478.1	hypothetical protein	Pseudomonas aeruginosa	Pseudomonas	aeruginosa	AZPAE14403	GCF_000796125.1	566.001	2387	5
192	391996	RefSeq	FapA	NZ_JTYP01000015.1	28799	29287	+	WP_003113478.1	hypothetical protein	Pseudomonas aeruginosa	Pseudomonas	aeruginosa	AZPAE14402	GCF_000796085.1	485.001	2195	5
193	391996	RefSeq	FapA	NZ_JTYS01000045.1	61658	62146	-	WP_003113478.1	hypothetical protein	Pseudomonas aeruginosa	Pseudomonas	aeruginosa	AZPAE14394	GCF_000796045.1	566.001	2387	5
194	391996	RefSeq	FapA	NZ_JTYW01000031.1	61001	61489	-	WP_003113478.1	hypothetical protein	Pseudomonas aeruginosa	Pseudomonas	aeruginosa	AZPAE14379	GCF_000795925.1	566.001	2387	5
195	391996	RefSeq	FapA	NZ_JTZB01000015.1	8257	8745	+	WP_003113478.1	hypothetical protein	Pseudomonas aeruginosa	Pseudomonas	aeruginosa	AZPAE14352	GCF_000795735.1	485.001	2195	5
196	391996	RefSeq	FapA	NZ_JTZE01000028.1	28582	29070	+	WP_003113478.1	hypothetical protein	Pseudomonas aeruginosa	Pseudomonas	aeruginosa	AZPAE13877	GCF_000795665.1	485.001	2195	5
197	391996	RefSeq	FapA	NZ_JTZI01000011.1	58566	59054	-	WP_003113478.1	hypothetical protein	Pseudomonas aeruginosa	Pseudomonas	aeruginosa	AZPAE13864	GCF_000795565.1	566.001	2387	5
198	391996	RefSeq	FapA	NZ_JTZS01000055.1	29152	29640	+	WP_003113478.1	hypothetical protein	Pseudomonas aeruginosa	Pseudomonas	aeruginosa	AZPAE12422	GCF_000797325.1	485.001	2195	5
199	391996	RefSeq	FapA	NZ_JTZT01000049.1	29083	29571	+	WP_003113478.1	hypothetical protein	Pseudomonas aeruginosa	Pseudomonas	aeruginosa	AZPAE12421	GCF_000797305.1	485.001	2195	5
200	391996	RefSeq	FapA	NZ_JTZV01000020.1	62887	63375	-	WP_003113478.1	hypothetical protein	Pseudomonas aeruginosa	Pseudomonas	aeruginosa	AZPAE12419	GCF_000797265.1	566.001	2387	5
201	391996	RefSeq	FapA	NZ_JTZZ01000027.1	61588	62076	-	WP_003113478.1	hypothetical protein	Pseudomonas aeruginosa	Pseudomonas	aeruginosa	AZPAE12415	GCF_000797165.1	566.001	2387	5
202	391996	RefSeq	FapA	NZ_JUAA01000024.1	28588	29076	+	WP_003113478.1	hypothetical protein	Pseudomonas aeruginosa	Pseudomonas	aeruginosa	AZPAE12414	GCF_000797145.1	485.001	2195	5
203	391996	RefSeq	FapA	NZ_JUAB01000036.1	11869	12357	+	WP_003113478.1	hypothetical protein	Pseudomonas aeruginosa	Pseudomonas	aeruginosa	AZPAE12413	GCF_000797125.1	485.001	2195	5
204	391996	RefSeq	FapA	NZ_JUAF01000007.1	28719	29207	+	WP_003113478.1	hypothetical protein	Pseudomonas aeruginosa	Pseudomonas	aeruginosa	AZPAE12409	GCF_000797005.1	485.001	2195	5
205	391996	RefSeq	FapA	NZ_JUAJ01000025.1	18357	18845	-	WP_003113478.1	hypothetical protein	Pseudomonas aeruginosa	Pseudomonas	aeruginosa	AZPAE12153	GCF_000796925.1	566.001	2387	5
206	391996	RefSeq	FapA	NZ_JUAK01000061.1	18477	18965	-	WP_003113478.1	hypothetical protein	Pseudomonas aeruginosa	Pseudomonas	aeruginosa	AZPAE12152	GCF_000796905.1	566.001	2387	5
207	391996	RefSeq	FapA	NZ_JUAL01000030.1	90256	90744	+	WP_003113478.1	hypothetical protein	Pseudomonas aeruginosa	Pseudomonas	aeruginosa	AZPAE12151	GCF_000796875.1	485.001	2195	5
208	391996	RefSeq	FapA	NZ_JUAR01000038.1	63309	63797	-	WP_003113478.1	hypothetical protein	Pseudomonas aeruginosa	Pseudomonas	aeruginosa	AZPAE12145	GCF_000796745.1	566.001	2387	5
209	391996	RefSeq	FapA	NZ_JUAV01000030.1	63144	63632	-	WP_003113478.1	hypothetical protein	Pseudomonas aeruginosa	Pseudomonas	aeruginosa	AZPAE12140	GCF_000796615.1	566.001	2387	5
210	391996	RefSeq	FapA	NZ_JUAX01000028.1	61338	61826	-	WP_003113478.1	hypothetical protein	Pseudomonas aeruginosa	Pseudomonas	aeruginosa	AZPAE12137	GCF_000796585.1	566.001	2387	5
211	391996	RefSeq	FapA	NZ_JUVT01000207.1	60401	60889	-	WP_003113478.1	hypothetical protein	Pseudomonas aeruginosa	Pseudomonas	aeruginosa	720_PAER	GCF_001067105.1	566.001	2387	5
212	391996	RefSeq	FapA	NZ_JUVV01000028.1	5626	6114	-	WP_003113478.1	hypothetical protein	Pseudomonas aeruginosa	Pseudomonas	aeruginosa	719_PAER	GCF_001066075.1	566.001	2387	5
213	391996	RefSeq	FapA	NZ_JUYD01000259.1	8169	8657	+	WP_003113478.1	hypothetical protein	Pseudomonas aeruginosa	Pseudomonas	aeruginosa	660_PAER	GCF_001077135.1	485.001	2195	5
214	391996	RefSeq	FapA	NZ_JWEW01000030.1	12006	12494	-	WP_003113478.1	hypothetical protein	Pseudomonas aeruginosa	Pseudomonas	aeruginosa	1046_PAER	GCF_001060185.1	566.001	2387	5
215	391996	RefSeq	FapA	NZ_JYGB02000011.1	46794	47282	+	WP_003113478.1	hypothetical protein	Pseudomonas aeruginosa	Pseudomonas	aeruginosa	MRSN 17623	GCF_000937495.2	485.001	2195	5
216	391996	RefSeq	FapA	NZ_JYLC01000013.1	28688	29176	+	WP_003113478.1	hypothetical protein	Pseudomonas aeruginosa	Pseudomonas	aeruginosa	DSM 50071	GCF_001042925.1	485.001	2195	5
217	391996	RefSeq	FapA	NZ_KE137323.1	3671612	3672100	+	WP_003113478.1	hypothetical protein	Pseudomonas aeruginosa PAK	Pseudomonas	aeruginosa	PAK	GCF_000408865.1	485.001	2195	7
218	391996	RefSeq	FapA	NZ_KE138672.1	2698995	2699483	+	WP_003113478.1	hypothetical protein	Pseudomonas aeruginosa MSH-10	Pseudomonas	aeruginosa	MSH-10	GCF_000407905.1	485.001	2195	7
219	391996	RefSeq	FapA	NZ_KI517355.1	56353	56841	-	WP_003113478.1	hypothetical protein	Pseudomonas sp. P179	Pseudomonas	NA	P179	GCF_000478485.2	566.001	2387	5
220	391996	RefSeq	FapA	NZ_KI518722.1	346217	346705	+	WP_003113478.1	hypothetical protein	Pseudomonas aeruginosa M9A.1	Pseudomonas	aeruginosa	M9A.1	GCF_000480535.1	485.001	2195	5
221	391996	RefSeq	FapA	NZ_KI518732.1	1421105	1421593	-	WP_003113478.1	hypothetical protein	Pseudomonas aeruginosa M8A.4	Pseudomonas	aeruginosa	M8A.4	GCF_000480555.1	566.001	2387	7
222	391996	RefSeq	FapA	NZ_KI518737.1	556033	556521	+	WP_003113478.1	hypothetical protein	Pseudomonas aeruginosa M8A.3	Pseudomonas	aeruginosa	M8A.3	GCF_000480575.1	485.001	2195	7
223	391996	RefSeq	FapA	NZ_KI518741.1	2621880	2622368	+	WP_003113478.1	hypothetical protein	Pseudomonas aeruginosa M8A.2	Pseudomonas	aeruginosa	M8A.2	GCF_000480595.1	485.001	2195	7
224	391996	RefSeq	FapA	NZ_KI518748.1	2732875	2733363	+	WP_003113478.1	hypothetical protein	Pseudomonas aeruginosa M8A.1	Pseudomonas	aeruginosa	M8A.1	GCF_000480615.1	485.001	2195	5
225	391996	RefSeq	FapA	NZ_KI518868.1	753879	754367	+	WP_003113478.1	hypothetical protein	Pseudomonas aeruginosa BL12	Pseudomonas	aeruginosa	BL12	GCF_000480905.1	485.001	2195	5
226	391996	RefSeq	FapA	NZ_KI518906.1	1110070	1110558	-	WP_003113478.1	hypothetical protein	Pseudomonas aeruginosa BL07	Pseudomonas	aeruginosa	BL07	GCF_000481005.1	566.001	2387	7
227	391996	RefSeq	FapA	NZ_KI518928.1	2749147	2749635	+	WP_003113478.1	hypothetical protein	Pseudomonas aeruginosa BL05	Pseudomonas	aeruginosa	BL05	GCF_000481045.1	485.001	2195	7
228	391996	RefSeq	FapA	NZ_KI518992.1	1411594	1412082	-	WP_003113478.1	hypothetical protein	Pseudomonas aeruginosa BWHPSA025	Pseudomonas	aeruginosa	BWHPSA025	GCF_000481205.1	566.001	2387	7
229	391996	RefSeq	FapA	NZ_KI519046.1	514196	514684	+	WP_003113478.1	hypothetical protein	Pseudomonas aeruginosa BWHPSA020	Pseudomonas	aeruginosa	BWHPSA020	GCF_000481305.1	485.001	2195	5
[truncated: 37,976 more rows]

## Sheet: Curated_Fap_homologs (nndist2)
	Id	Source	Fap	NucAcc	Start	Stop	Strand	Protein	Description	Organism	Genus	Species	Strain	Assembly	nndist1	nndist2	operon size
[truncated: 23,657 more rows]
